# Supplementary material for: A whole transcriptomal linkage analysis of gene co-regulation in insecticide resistant house flies, Musca domestica
Source: BMC Genomics. 2013 Nov 19;14:803. doi: 10.1186/1471-2164-14-803 (PMC3870961; doi:10.1186/1471-2164-14-803)
Supplement: Additional file 2: Table S2 — The complete annotation spreadsheet for the M. domestica predicted gene set. [file 1471-2164-14-803-S2.xls]

## Sheet: Sheet2
Table S2. The complete annotation spreadsheet for the M. domestica predicted gene set
GENE	length (nt)	TSA entry	submitted TSA annotation	D. melanogaster blastx hit	FBgn number	General Function	Detailed Function	SFAM#	SFAM	Pfam Clan#	Pfam Clan	Pfam#	Pfam (short name)	Pfam	KEGG#	KEGG	Enzyme Commission #	GO terms	GO terms	GO terms	GO terms	GO terms	GO terms	GO terms	GO terms	GO terms	GO terms	GO terms	GO terms	GO terms	GO terms
ALHF_00001.g1	1920	KA644422	Inward rectifier potassium channel	Ir-PB	FBgn0039061	Other	Unknown function	81296	E set domains	CL0030	Ion_channel	PF01007.15	IRK	Inward rectifier potassium channel	--	--	--	GO:0005242	GO:0015272
ALHF_00004.g3	1686	KA644423	PRMT5 arginine-N-methyltransferase	Art4-PA	FBgn0037770	Metabolism	Transferases	53335	S-adenosyl-L-methionine-dependent methyltransferases	CL0063	NADP_Rossmann	PF05185.11	PRMT5	PRMT5 arginine-N-methyltransferase	K05931	histone-arginine methyltransferase CARM1	[EC:2.1.1.125]	GO:0008469	GO:0016274	GO:0035241	GO:0035242	GO:0042054
ALHF_00005.g4	819	KA649890	hypothetical protein	--	--	NONA	not annotated	NONA	NONA	--	--	no	--	annotation --	--	--	--
ALHF_00006.g5	775	KA649891	FMN-binding domain protein	--	--	NONA	not annotated	NONA	NONA	\N	\N	PF04205.9	FMN_bind	FMN-binding domain	--	--	--
ALHF_00013.g9	1467	KA644424	Sodium:dicarboxylate symporter family protein	Eaat2-PD	FBgn0026438	Intra-cellular processes	Transport	118215	Proton glutamate symport protein	\N	\N	PF00375.13	SDF	Sodium:dicarboxylate symporter family	--	--	--	GO:0005369	GO:0015183	GO:0015501	GO:0017153
ALHF_00014.g10	3246	KA644425	Sulfatase protein	Sulf1-PA	FBgn0040271	Metabolism	Other enzymes	53649	Alkaline phosphatase-like	\N	\N	PF12548.3	DUF3740	Sulfatase protein	K14607	SULF; extracellular sulfatase Sulf	[EC:3.1.6.-]	GO:0008449	GO:0018741
ALHF_00016.g12	1620	KA644426	Dedicator of cytokinesis	CG11376-PA	FBgn0031216	NONA	not annotated	NONA	NONA	\N	\N	PF06920.8	Ded_cyto	Dedicator of cytokinesis	--	--	--	GO:0005085	GO:0005525	GO:0051020
ALHF_00017.g13	936	KA644427	GDSL-like Lipase/Acylhydrolase	CG7365-PA	FBgn0036939	Metabolism	Other enzymes	52266	SGNH hydrolase	CL0264	SGNH_hydrolase	PF00657.17	Lipase_GDSL	GDSL-like Lipase/Acylhydrolase	--	--	--	GO:0004620
ALHF_00020.g14	1278	KA644428	Ras family protein	Rgk3-PC	FBgn0085426	General	Small molecule binding	52540	P-loop containing nucleoside triphosphate hydrolases	CL0023	P-loop_NTPase	PF00071.17	Ras	Ras family	--	--	--	GO:0003924	GO:0005525
ALHF_00024.g17	795	KA644429	hypothetical protein	Med-PA	FBgn0000547	Extra-cellular processes	Cell adhesion	48726	Immunoglobulin	CL0357	SMAD-FHA	PF03166.9	MH2	MH2 domain	K04501	SMAD4; mothers against decapentaplegic homolog 4	--	GO:0005515
ALHF_00025.g18	2049	KA644430	RING-variant protein	CG4080-PB	FBgn0035983	Information	DNA replication/repair	57850	RING/U-box	CL0229	RING	PF12906.2	RINGv	RING-variant domain	K10656	E3 ubiquitin-protein ligase	[EC:6.3.2.19]	GO:0008270
ALHF_00026.g19	477	KA644431	Histidine phosphatase superfamily (branch 2)	CG9452-PA	FBgn0036877	Metabolism	Other enzymes	53254	Phosphoglycerate mutase-like	CL0071	PGM	PF00328.17	His_Phos_2	Histidine phosphatase superfamily (branch 2)	K01078	E3.1.3.2; acid phosphatase	[EC:3.1.3.2]	GO:0003993
ALHF_00027.g20	1242	KA649892	hypothetical protein	--	--	NONA	not annotated	NONA	NONA	--	--	no	--	annotation --	--	--	--
ALHF_00028.g21	1497	KA644432	TraL protein	eya-PC	FBgn0000320	NONA	not annotated	NONA	NONA	\N	\N	PF07178.6	TraL	TraL protein	K15616	EYA1; eyes absent homolog 1	[EC:3.1.3.48]	GO:0004722	GO:0004725	GO:0008134	GO:0016787	GO:0019204	GO:0042577
ALHF_00029.g22	1824	KA644433	DIRP protein	mip130-PA	FBgn0023509	NONA	not annotated	NONA	NONA	\N	\N	PF06584.8	DIRP	DIRP	--	--	--	GO:0003677
ALHF_00029.g23	1062	KA644434	hypothetical protein	eIF2B-epsilon-PB	FBgn0023512	General	General	48371	ARM repeat	CL0020	TPR	PF02020.13	W2	eIF4-gamma/eIF5/eIF2-epsilon	K03240	EIF2B5; translation initiation factor eIF-2B subunit epsilon	--	GO:0003743	GO:0005085	GO:0016779
ALHF_00031.g24	1203	KA644435	hypothetical protein	wah-PF	FBgn0262527	NONA	not annotated	NONA	NONA	--	--	--	--	--	--	--	--	GO:0004812	GO:0005524
ALHF_00033.g25	5652	KA644436	EGF-like protein	crb-PA	FBgn0259685	Metabolism	Secondary metabolism	49899	Concanavalin A-like lectins/glucanases	CL0001	EGF	PF00008.22	EGF	EGF-like domain	--	--	--	GO:0005080	GO:0005509	GO:0030507
ALHF_00038.g27	1107	KA649893	FAT domain protein	Nipped-A-PE	FBgn0053554	Regulation	Kinases/phosphatases	56112	Protein kinase-like (PK-like)	CL0020	TPR	PF02259.18	FAT	FAT domain	K08874	TRRAP; transformation/transcription domain-associated protein	--	GO:0004672	GO:0016773
ALHF_00040.g28	678	KA649894	DEAD/DEAH box helicase	pea-PA	FBgn0086895	General	Small molecule binding	52540	P-loop containing nucleoside triphosphate hydrolases	CL0023	P-loop_NTPase	PF00270.24	DEAD	DEAD/DEAH box helicase	K12818	DHX8, PRP22; ATP-dependent RNA helicase DHX8/PRP22	[EC:3.6.4.13]
ALHF_00044.g29	1095	KA649895	MAM domain protein	Nlg1-PE	FBgn0051146	Metabolism	Other enzymes	53474	alpha/beta-Hydrolases	CL0202	GBD	PF00629.18	MAM	MAM domain	--	--	--	GO:0004091	GO:0042043
ALHF_00046.g30	1170	KA644437	G-protein alpha subunit	Galpha73B-PA	FBgn0010223	General	Small molecule binding	52540	P-loop containing nucleoside triphosphate hydrolases	CL0023	P-loop_NTPase	PF00503.15	G-alpha	G-protein alpha subunit	K04640	GNA; guanine nucleotide-binding protein subunit alpha, other	--	GO:0003924	GO:0004871	GO:0019001
ALHF_00047.g31	570	KA649896	Opacity-associated protein A LysM-like domain protein	Pcf11-PD	FBgn0022063	Intra-cellular processes	Transport	48464	ENTH/VHS domain	CL0187	LysM	PF04225.7	OapA	Opacity-associated protein A LysM-like domain	--	--	--
ALHF_00048.g32	690	KA644438	nucleotidase	CG42249-PB	FBgn0259101	Intra-cellular processes	Proteases	56300	Metallo-dependent phosphatases	\N	\N	PF02872.13	5_nucleotid_C	5'-nucleotidase, C-terminal domain	K01081	E3.1.3.5; 5'-nucleotidase	[EC:3.1.3.5]	GO:0000166	GO:0008253	GO:0017110	GO:0017111	GO:0046872
ALHF_00052.g33	2055	KA644439	Ubiquitin-conjugating enzyme	CG10254-PA	FBgn0027512	Intra-cellular processes	Protein modification	54495	UBC-like	CL0208	UBC	PF00179.21	UQ_con	Ubiquitin-conjugating enzyme	K10581	UBE2O; ubiquitin-conjugating enzyme E2 O	[EC:6.3.2.19]	GO:0004842
ALHF_00058.g34	1020	KA649897	MH1 domain protein	Smox-PA	FBgn0025800	Regulation	DNA-binding	49879	SMAD/FHA domain	CL0263	His-Me_finger	PF03165.11	MH1	MH1 domain	K04500	SMAD2_3; mothers against decapentaplegic homolog 2/3	--	GO:0003700	GO:0005072	GO:0005515
ALHF_00059.g35	543	KA649898	Ubiquitin carboxyl-terminal hydrolase	CG30421-PA	FBgn0050421	Intra-cellular processes	Proteases	54001	Cysteine proteinases	CL0125	Peptidase_CA	PF00443.24	UCH	Ubiquitin carboxyl-terminal hydrolase	K11852	USP31; ubiquitin carboxyl-terminal hydrolase 31	[EC:3.1.2.15]	GO:0004221
ALHF_00061.g36	936	KA644440	Scavenger mRNA decapping enzyme binding protein	CG2091-PA	FBgn0037372	Metabolism	Carbohydrate m/tr	54197	HIT-like	CL0265	HIT	PF11969.3	DcpS_C	Scavenger mRNA decapping enzyme C-term binding	K12584	DCPS, DCS; scavenger mRNA-decapping enzyme DcpS	[EC:3.-.-.-]	GO:0016787
ALHF_00063.g37	1749	KA644441	PDZ domain protein	CG31342-PB	FBgn0051342	Regulation	Signal transduction	50729	PH domain-like	CL0466	PDZ-like	PF00595.19	PDZ	PDZ domain (Also known as DHR or GLGF)	--	--	--
ALHF_00064.g38	2100	KA644442	Peptidase family M3	CG7791-PA	FBgn0033038	Intra-cellular processes	Proteases	55486	Metalloproteases ("zincins"), catalytic domain	CL0126	Peptidase_MA	PF01432.15	Peptidase_M3	Peptidase family M3	K01410	E3.4.24.59, MIPEP; mitochondrial intermediate peptidase	[EC:3.4.24.59]	GO:0004222
ALHF_00067.g40	1021	KA649899	Trypsin	grass-PB	FBgn0039494	Intra-cellular processes	Proteases	50494	Trypsin-like serine proteases	CL0124	Peptidase_PA	PF00089.21	Trypsin	Trypsin	--	--	--	GO:0004252
ALHF_00072.g43	892	KA649900	Amino acid permease	JhI-21-PC	FBgn0028425	NONA	not annotated	NONA	NONA	CL0062	APC	PF13520.1	AA_permease_2	Amino acid permease	--	--	--	GO:0015171	GO:0015179
ALHF_00075.g46	2055	KA644443	PWWP domain protein	Br140-PA	FBgn0033155	Regulation	DNA-binding	47370	Bromodomain	CL0049	Tudor	PF00855.12	PWWP	PWWP domain	K11348	BRPF1; bromodomain and PHD finger-containing protein 1	--	GO:0003676	GO:0008270
ALHF_00076.g47	552	KA644444	Zinc ribbon protein	hiw-PA	FBgn0003996	General	Small molecule binding	52540	P-loop containing nucleoside triphosphate hydrolases	CL0167	Zn_Beta_Ribbon	PF09723.5	CxxC_CxxC_SSSS	Zinc ribbon domain	K10693	MYCBP2, PAM; E3 ubiquitin-protein ligase MYCBP2	[EC:6.3.2.19]	GO:0004888	GO:0005395	GO:0005524	GO:0042626
ALHF_00078.g48	1149	KA644445	Sodium:neurotransmitter symporter family protein	List-PC	FBgn0034381	NONA	not annotated	NONA	NONA	\N	\N	PF00209.13	SNF	Sodium:neurotransmitter symporter family	K05038	SLC6A5S; solute carrier family 6 (neurotransmitter transporter, amino acid) member 5/7/9/14	--	GO:0005326	GO:0005328	GO:0017032
ALHF_00080.g49	1266	KA644446	MarB protein	--	--	NONA	not annotated	NONA	NONA	\N	\N	PF13999.1	MarB	MarB protein	--	--	--
ALHF_00083.g50	2160	KA644447	Diacylglycerol kinase accessory protein	rdgA-PG	FBgn0261549	Metabolism	Other enzymes	111331	NAD kinase/diacylglycerol kinase-like	\N	\N	PF00609.14	DAGK_acc	Diacylglycerol kinase accessory domain	--	--	--	GO:0004143	GO:0019992
ALHF_00084.g51	2286	KA644448	Ankyrin	CG10011-PA	FBgn0039590	General	Protein interaction	48403	Ankyrin repeat	CL0465	Ank	PF12796.2	Ank_2	Ankyrin repeats (3 copies)	--	--	--	GO:0003674
ALHF_00087.g53	1998	KA644449	GC-rich sequence DNA-binding factor-like protein	CG1965-PA	FBgn0037466	NONA	not annotated	NONA	NONA	\N	\N	PF07842.7	GCFC	FAD dependent oxidoreductase	K13211	GCFC; GC-rich sequence DNA-binding factor	--	GO:0003677	GO:0003700
ALHF_00089.g55	1212	KA644450	Sugar (and other) transporter	CG8837-PA	FBgn0031520	Intra-cellular processes	Ion m/tr	103473	MFS general substrate transporter	CL0015	MFS	PF00083.19	Sugar_tr	Sugar (and other) transporter	--	--	--	GO:0022857
ALHF_00095.g56	985	KA649901	Helicase	XNP-PB	FBgn0039338	General	Small molecule binding	52540	P-loop containing nucleoside triphosphate hydrolases	CL0023	P-loop_NTPase	PF00271.26	Helicase_C	Helicase conserved C-terminal domain	--	--	--
ALHF_00096.g57	921	KA644451	hypothetical protein	--	--	NONA	not annotated	NONA	NONA	\N	\N	PF06696.6	Strep_SA_rep	Streptococcal surface antigen repeat	--	--	--
ALHF_00102.g58	4371	KA649902	Ribonuclease 3	Dcr-2-PA	FBgn0034246	Information	RNA processing	69065	RNase III domain-like	\N	\N	PF00636.21	Ribonuclease_3	Ribonuclease III domain	--	--	--
ALHF_00103.g59	4770	KA644452	Low-density lipoprotein receptor domain class A	yl-PB	FBgn0004649	Metabolism	Lipid m/tr	63825	YWTD domain	\N	\N	PF00057.13	Ldl_recept_a	Low-density lipoprotein receptor domain class A	--	--	--	GO:0005509	GO:0008196
ALHF_00110.g62	527	KA649903	Prolyl oligopeptidase family	CG9059-PD	FBgn0030810	Metabolism	Other enzymes	53474	alpha/beta-Hydrolases	CL0028	AB_hydrolase	PF00326.16	Peptidase_S9	Prolyl oligopeptidase family	--	--	--	GO:0008236	GO:0008239
ALHF_00120.g65	1284	KA644453	Oxidoreductase molybdopterin binding protein	CG7280-PA	FBgn0030966	Metabolism	E- transfer	56524	Oxidoreductase molybdopterin-binding domain	\N	\N	PF00174.14	Oxidored_molyb	Oxidoreductase molybdopterin binding domain	K00387	E1.8.3.1, SUOX; sulfite oxidase	[EC:1.8.3.1]	GO:0008482	GO:0009055	GO:0020037	GO:0030151
ALHF_00121.g66	1053	KA644454	Peptidase family M13	CG5527-PA	FBgn0039564	Intra-cellular processes	Proteases	55486	Metalloproteases ("zincins"), catalytic domain	CL0126	Peptidase_MA	PF01431.16	Peptidase_M13	Peptidase family M13	--	--	--	GO:0004222
ALHF_00127.g67	630	KA644455	Cohesin loading factor	CG4203-PA	FBgn0038300	General	Protein interaction	48452	TPR-like	CL0020	TPR	PF10345.4	Cohesin_load	Cohesin loading factor	K11266	MAU2; MAternally affected uncoordination	--	GO:0005488
ALHF_00129.g68	871	KA649904	YjeF protein	east-PD	FBgn0261954	NONA	not annotated	NONA	NONA	CL0063	NADP_Rossmann	PF03853.10	YjeF_N	YjeF-related protein N-terminus	--	--	--
ALHF_00130.g69	1698	KA649905	hypothetical protein	--	--	NONA	not annotated	NONA	NONA	--	--	no	--	annotation --	--	--	--
ALHF_00132.g70	1893	KA649906	hypothetical protein	mahj-PB	FBgn0034641	General	General	50978	WD40 repeat-like	--	--	--	--	--	K11789	VPRBP, DCAF1; HIV-1 Vpr-binding protein	--	GO:0005488
ALHF_00134.g71	4773	KA644456	Sec7 domain protein	sec71-PB	FBgn0028538	Regulation	Other regulatory function	48425	Sec7 domain	\N	\N	PF01369.15	Sec7	Sec7 domain	--	--	--	GO:0005086	GO:0005488
ALHF_00135.g72	921	KA644457	SH3 domain protein	CG30372-PC	FBgn0050372	General	Protein interaction	103657	BAR/IMD domain-like	CL0010	SH3	PF00018.23	SH3_1	SH3 domain	K12488	ASAP; Arf-GAP with SH3 domain, ANK repeat and PH domain-containing protein	--	GO:0005543	GO:0008060	GO:0008270
ALHF_00137.g73	1080	KA644458	C2H2-type zinc finger	su(Hw)-PC	FBgn0003567	Regulation	DNA-binding	57667	beta-beta-alpha zinc fingers	CL0361	C2H2-zf	PF13894.1	zf-C2H2_4	C2H2-type zinc finger	--	--	--	GO:0003677	GO:0005515	GO:0008270	GO:0043035
ALHF_00141.g74	1323	KA644459	Lipid A 3-O-deacylase	CG10062-PB	FBgn0034439	Intra-cellular processes	Proteases	53187	Zn-dependent exopeptidases	CL0193	MBB	PF09411.5	PagL	Lipid A 3-O-deacylase (PagL)	--	--	--	GO:0008233
ALHF_00142.g75	2271	KA644460	Integrin, beta chain	betaInt-nu-PA	FBgn0010395	Extra-cellular processes	Cell adhesion	53300	vWA-like	\N	\N	PF00362.13	Integrin_beta	Integrin, beta chain	--	--	--	GO:0004872	GO:0050839
ALHF_00143.g76	1344	KA644461	Glycosyl hydrolase	CG5613-PB	FBgn0030839	NONA	not annotated	NONA	NONA	\N	\N	PF03644.8	Glyco_hydro_85	Glycosyl hydrolase family 85	K01227	E3.2.1.96; mannosyl-glycoprotein endo-beta-N-acetylglucosaminidase	[EC:3.2.1.96]	GO:0005515	GO:0033925
ALHF_00145.g77	1467	KA644462	RNA recognition protein	CG1316-PA	FBgn0035526	Regulation	RNA binding, m/tr	54928	RNA-binding domain, RBD	CL0221	RRM	PF00076.17	RRM_1	RNA recognition motif. (a.k.a. RRM, RBD, or RNP domain)	--	--	--	GO:0000166	GO:0003676	GO:0003729
ALHF_00147.g78	711	KA644463	Helix-loop-helix DNA-binding protein	net-PB	FBgn0002931	Regulation	DNA-binding	47459	HLH, helix-loop-helix DNA-binding domain	\N	\N	PF00010.21	HLH	Helix-loop-helix DNA-binding domain	--	--	--	GO:0003700
ALHF_00148.g79	538	KA649907	Sec1 family	car-PA	FBgn0000257	Intra-cellular processes	Transport	56815	Sec1/munc18-like (SM) proteins	\N	\N	PF00995.18	Sec1	Sec1 family	--	--	--	GO:0000149	GO:0005515
ALHF_00150.g81	1701	KA644464	RNA recognition protein	heph-PV	FBgn0011224	Regulation	RNA binding, m/tr	54928	RNA-binding domain, RBD	CL0221	RRM	PF13893.1	RRM_5	RNA recognition motif. (a.k.a. RRM, RBD, or RNP domain)	K14948	PTBP2, NPTB; olypyrimidine tract-binding protein 2	--	GO:0000166	GO:0000900	GO:0003729	GO:0003730	GO:0008187
ALHF_00154.g83	540	KA644465	WW domain-binding protein 1	CG13004-PD	FBgn0030797	NONA	not annotated	NONA	NONA	\N	\N	PF11669.3	WBP-1	WW domain-binding protein 1	--	--	--
ALHF_00155.g84	1791	KA644466	Cation transporting ATPase	SPoCk-PF	FBgn0052451	Intra-cellular processes	Ion m/tr	81665	Calcium ATPase, transmembrane domain M	\N	\N	PF00689.16	Cation_ATPase_C	Cation transporting ATPase, C-terminus	K01537	E3.6.3.8; Ca2+-transporting ATPase	[EC:3.6.3.8]	GO:0005388	GO:0005524	GO:0015410	GO:0046872
ALHF_00159.g86	4293	KA644467	Dual specificity phosphatase	ssh-PA	FBgn0029157	Regulation	Kinases/phosphatases	52799	(Phosphotyrosine protein) phosphatases II	CL0031	Phosphatase	PF00782.15	DSPc	Dual specificity phosphatase, catalytic domain	K05766	SSH; slingshot	--	GO:0004725	GO:0008138	GO:0008330	GO:0017017
ALHF_00160.g87	528	KA644468	Cytochrome P450	Cyp4aa1-PB	FBgn0034053	Metabolism	Redox	48264	Cytochrome P450	\N	\N	PF00067.17	p450	Cytochrome P450	K15001	CYP4; cytochrome P450, family 4	[EC:1.14.-.-]	GO:0004497	GO:0009055	GO:0016705	GO:0020037
ALHF_00162.g88	2175	KA644469	hypothetical protein	CG9715-PA	FBgn0036668	Other	Viral proteins	57756	Retrovirus zinc finger-like domains	--	--	--	--	--	--	--	--	GO:0003676	GO:0008270
ALHF_00168.g89	1257	KA644470	PAP2 superfamily protein	wun-PB	FBgn0016078	Metabolism	Redox	48317	Acid phosphatase/Vanadium-dependent haloperoxidase	CL0525	pap2	PF01569.16	PAP2	PAP2 superfamily	K01080	PPAP2; phosphatidate phosphatase	[EC:3.1.3.4]	GO:0008195	GO:0016791	GO:0042803
ALHF_00175.g91	477	KA649908	Helix-loop-helix DNA-binding domain protein	cyc-PA	FBgn0023094	Regulation	Signal transduction	55785	PYP-like sensor domain (PAS domain)	\N	\N	PF00010.21	HLH	Helix-loop-helix DNA-binding domain	K02296	ARNTL, BMAL1, CYC; aryl hydrocarbon receptor nuclear translocator-like protein 1	--	GO:0000977	GO:0003677	GO:0003700	GO:0004871	GO:0046982
ALHF_00176.g92	3843	KA644471	IKI3 family	Elp1-PA	FBgn0037926	Intra-cellular processes	Proteases	69322	Tricorn protease domain 2	CL0186	Beta_propeller	PF04762.7	IKI3	IKI3 family	K11373	ELP1, IKI3, IKBKAP; elongator complex protein 1	--	GO:0008607
ALHF_00186.g93	1875	KA644472	RhoGEF domain protein	CG30456-PC	FBgn0050456	Regulation	Signal transduction	48065	DBL homology domain (DH-domain)	\N	\N	PF00621.15	RhoGEF	RhoGEF domain	--	--	--	GO:0005089	GO:0005543
ALHF_00187.g94	1872	KA644473	Glycosyl transferase	GalNAc-T1-PB	FBgn0034025	Metabolism	Transferases	53448	Nucleotide-diphospho-sugar transferases	CL0110	GT-A	PF00535.21	Glycos_transf_2	Glycosyl transferase family 2	K00710	GALNT; polypeptide N-acetylgalactosaminyltransferase	[EC:2.4.1.41]	GO:0004653
ALHF_00188.g95	4233	KA644474	ATP-dependent protease	CG32369-PC	FBgn0052369	Regulation	RNA binding, m/tr	88697	PUA domain-like	CL0178	PUA	PF02190.11	LON	ATP-dependent protease La (LON) domain	--	--	--	GO:0004176	GO:0008270
ALHF_00189.g96	772	KA649909	Biopolymer transport protein ExbD/TolR	--	--	NONA	not annotated	NONA	NONA	\N	\N	PF02472.11	ExbD	Biopolymer transport protein ExbD/TolR	--	--	--
ALHF_00193.g97	1116	KA644475	PHD-finger	Ing3-PA	FBgn0030945	Information	DNA replication/repair	57903	FYVE/PHD zinc finger	CL0390	zf-FYVE-PHD	PF00628.24	PHD	PHD-finger	K11319	ING3; inhibitor of growth protein 3	--	GO:0008270
ALHF_00195.g98	732	KA644476	hypothetical protein	CG8303-PB	FBgn0034143	General	Small molecule binding	51735	NAD(P)-binding Rossmann-fold domains	\N	\N	PF03015.14	Sterile	Male sterility protein	--	--	--	GO:0000166	GO:0016620
ALHF_00197.g99	540	KA644477	Cleavage and polyadenylation factor 2	Cpsf100-PB	FBgn0027873	Metabolism	Redox	56281	Metallo-hydrolase/oxidoreductase	\N	\N	PF13299.1	CPSF100_C	Cleavage and polyadenylation factor 2 C-terminal	K14402	CPSF2, CFT2; cleavage and polyadenylation specificity factor subunit 2	--	GO:0003730	GO:0016787
ALHF_00199.g100	1245	KA649910	hypothetical protein	--	--	NONA	not annotated	NONA	NONA	--	--	no	--	annotation --	--	--	--
ALHF_00200.g101	2154	KA644478	hypothetical protein	Ced-12-PA	FBgn0032409	Regulation	Signal transduction	50729	PH domain-like	\N	\N	PF11841.3	DUF3361	Domain of unknown function (DUF3361)	K12366	ELMO1, CED12; engulfment and cell motility protein 1	--	GO:0005488
ALHF_00208.g102	3117	KA644479	FERM central domain protein	yrt-PD	FBgn0004049	Regulation	Signal transduction	50729	PH domain-like	\N	\N	PF00373.13	FERM_M	FERM central domain	--	--	--	GO:0008092
ALHF_00209.g103	1473	KA644480	CD36 family protein	crq-PC	FBgn0015924	NONA	not annotated	NONA	NONA	\N	\N	PF01130.16	CD36	CD36 family	--	--	--	GO:0005044
ALHF_00210.g104	5031	KA644481	Amylo-alpha-1,6-glucosidase	CG9485-PB	FBgn0034618	Metabolism	Carbohydrate m/tr	48208	Six-hairpin glycosidases	CL0059	6_Hairpin	PF06202.9	GDE_C	Amylo-alpha-1,6-glucosidase	K01196	AGL; glycogen debranching enzyme	[EC:2.4.1.253.2.1.33]	GO:0004134	GO:0004135	GO:0043169
ALHF_00217.g105	627	KA644482	SNARE domain protein	Snap24-PA	FBgn0028401	Intra-cellular processes	Transport	58038	SNARE fusion complex	CL0445	SNARE-fusion	PF05739.14	SNARE	SNARE domain	K08508	SNAP23; synaptosomal-associated protein, 23kDa	--	GO:0005483
ALHF_00219.g106	1041	KA644483	Activator of Hsp90 ATPase	CG1416-PC	FBgn0032961	Metabolism	Other enzymes	103111	Activator of Hsp90 ATPase, Aha1	\N	\N	PF09229.6	Aha1_N	Activator of Hsp90 ATPase, N-terminal	--	--	--	GO:0001671	GO:0051087
ALHF_00221.g107	579	KA644484	Translocon-associated protein, gamma subunit (TRAP-gamma)	CG5885-PA	FBgn0025700	NONA	not annotated	NONA	NONA	\N	\N	PF07074.7	TRAP-gamma	Translocon-associated protein, gamma subunit (TRAP-gamma)	K13251	SSR3; translocon-associated protein subunit gamma	--
ALHF_00223.g108	651	KA649911	HEAT-like repeat protein	Trn-PC	FBgn0024921	General	General	48371	ARM repeat	CL0020	TPR	PF13513.1	HEAT_EZ	HEAT-like repeat	--	--	--	GO:0005488	GO:0008320
ALHF_00227.g109	2983	KA649912	Ligand-gated ion channel	clumsy-PB	FBgn0026255	Intra-cellular processes	Ion m/tr	53850	Periplasmic binding protein-like II	CL0030	Ion_channel	PF00060.21	Lig_chan	Ligand-gated ion channel	--	--	--	GO:0004970	GO:0005234	GO:0015277
ALHF_00228.g110	786	KA644485	Ubiquitin-conjugating enzyme	CG7656-PE	FBgn0036516	Intra-cellular processes	Protein modification	54495	UBC-like	CL0208	UBC	PF00179.21	UQ_con	Ubiquitin-conjugating enzyme	K02207	UBE2R, UBC3, CDC34; ubiquitin-conjugating enzyme E2 R	[EC:6.3.2.19]	GO:0004842
ALHF_00229.g111	936	KA644486	RNA recognition protein	Rb97D-PI	FBgn0004903	Regulation	RNA binding, m/tr	54928	RNA-binding domain, RBD	CL0221	RRM	PF00076.17	RRM_1	RNA recognition motif. (a.k.a. RRM, RBD, or RNP domain)	--	--	--	GO:0000166	GO:0003676	GO:0003729
ALHF_00232.g112	708	KA644487	Chitin binding Peritrophin-A domain protein	obst-E-PB	FBgn0031737	Metabolism	Carbohydrate m/tr	57625	Invertebrate chitin-binding proteins	CL0155	CBM_14_19	PF01607.19	CBM_14	Chitin binding Peritrophin-A domain	--	--	--	GO:0008061	GO:0016490
ALHF_00238.g113	990	KA644488	Autophagocytosis associated protein (Atg3),	Aut1-PA	FBgn0036813	NONA	not annotated	NONA	NONA	\N	\N	PF03986.8	Autophagy_N	Autophagocytosis associated protein (Atg3), N-terminal domain	K08343	ATG3; autophagy-related protein 3	--
ALHF_00242.g114	1197	KA644489	AIR synthase protein	SelD-PA	FBgn0261270	Metabolism	Other enzymes	56042	PurM C-terminal domain-like	\N	\N	PF02769.17	AIRS_C	AIR synthase related protein, C-terminal domain	K01008	selD, SEPHS; selenide, water dikinase	[EC:2.7.9.3]	GO:0004756	GO:0005524
ALHF_00246.g115	324	KA644490	Transcription initiation factor 2A	TfIIA-S-PA	FBgn0013347	Regulation	DNA-binding	47396	Transcription factor IIA (TFIIA), alpha-helical domain	\N	\N	PF02268.11	TFIIA_gamma_N	Transcription initiation factor IIA, gamma subunit, helical domain	K03123	TFIIA2, GTF2A2, TOA2; transcription initiation factor TFIIA small subunit	--	GO:0001128	GO:0001129
ALHF_00247.g116	435	KA644491	Tropomyosin	Tm2-PC	FBgn0004117	Intra-cellular processes	Cell motility	57997	Tropomyosin	CL0452	Tropomyosin-lke	PF00261.15	Tropomyosin	Tropomyosin	K10374	TPM2; tropomyosin 2	--	GO:0003779
ALHF_00248.g117	435	KA644492	Tropomyosin	Tm2-PB	FBgn0004117	Intra-cellular processes	Cell motility	57997	Tropomyosin	CL0452	Tropomyosin-lke	PF00261.15	Tropomyosin	Tropomyosin	K10374	TPM2; tropomyosin 2	--
ALHF_00251.g118	882	KA644493	Phospholipase A2	GIIIspla2-PB	FBgn0030013	NONA	not annotated	NONA	NONA	\N	\N	PF05826.7	Phospholip_A2_2	Phospholipase A2	K01047	PLA2G; phospholipase A2	[EC:3.1.1.4]	GO:0004623	GO:0005509
ALHF_00252.g119	735	KA644494	Replication protein A	RPA2-PA	FBgn0032906	Information	DNA replication/repair	50249	Nucleic acid-binding proteins	CL0123	HTH	PF08784.6	RPA_C	Replication protein A C terminal	K10739	RFA2, RPA2; replication factor A2	--	GO:0003677
ALHF_00253.g120	1653	KA644495	Papain family cysteine protease	26-29-p-PA	FBgn0250848	Intra-cellular processes	Proteases	54001	Cysteine proteinases	CL0125	Peptidase_CA	PF00112.18	Peptidase_C1	Papain family cysteine protease	--	--	--	GO:0004197
ALHF_00254.g121	1551	KA644496	Coenzyme A transferase	CG1140-PA	FBgn0035298	Metabolism	Transferases	100950	NagB/RpiA/CoA transferase-like	CL0246	ISOCOT_Fold	PF01144.18	CoA_trans	Coenzyme A transferase	K01027	OXCT; 3-oxoacid CoA-transferase	[EC:2.8.3.5]	GO:0008260
ALHF_00255.g122	483	KA644497	Eukaryotic elongation factor	eIF-5A-PA	FBgn0034967	Information	Translation	50104	Translation proteins SH3-like domain	CL0021	OB	PF01287.15	eIF-5a	Eukaryotic elongation factor 5A hypusine, DNA-binding OB fold	K03263	EIF5A; translation initiation factor 5A	--	GO:0003743	GO:0003746	GO:0043022	GO:0045182
ALHF_00260.g124	1515	KA644498	ABC-2 type transporter	Atet-PD	FBgn0020762	General	Small molecule binding	52540	P-loop containing nucleoside triphosphate hydrolases	CL0181	ABC-2	PF01061.19	ABC2_membrane	ABC-2 type transporter	--	--	--	GO:0005215	GO:0005524	GO:0042626
ALHF_00264.g125	993	KA644499	Thioredoxin	CG5554-PA	FBgn0034914	Metabolism	Redox	52833	Thioredoxin-like	CL0172	Thioredoxin	PF00085.15	Thioredoxin	Thioredoxin	--	--	--	GO:0003756
ALHF_00265.g126	3513	KA644500	FYVE zinc finger protein	CG6051-PC	FBgn0039492	Information	DNA replication/repair	57903	FYVE/PHD zinc finger	CL0390	zf-FYVE-PHD	PF01363.16	FYVE	FYVE zinc finger	--	--	--	GO:0046872
ALHF_00266.g127	342	KA644501	HMG (high mobility group) box	HmgD-PC	FBgn0004362	Regulation	DNA-binding	47095	HMG-box	CL0114	HMG-box	PF00505.14	HMG_box	HMG (high mobility group) box	--	--	--	GO:0003680	GO:0008301
ALHF_00267.g128	1512	KA644502	Adenosine/AMP deaminase	Adgf-D-PA	FBgn0038172	Metabolism	Other enzymes	51556	Metallo-dependent hydrolases	CL0034	Amidohydrolase	PF00962.17	A_deaminase	Adenosine/AMP deaminase	K01488	E3.5.4.4, ADA, add; adenosine deaminase	[EC:3.5.4.4]	GO:0004000	GO:0008083
ALHF_00274.g129	471	KA649913	SH3-binding, glutamic acid-rich protein	Sh3beta-PE	FBgn0035772	Metabolism	Redox	52833	Thioredoxin-like	CL0172	Thioredoxin	PF04908.10	SH3BGR	SH3-binding, glutamic acid-rich protein	--	--	--
ALHF_00275.g130	1659	KA644503	Pyridoxal-dependent decarboxylase	Sply-PA	FBgn0010591	Metabolism	Transferases	53383	PLP-dependent transferases	CL0061	PLP_aminotran	PF00282.14	Pyridoxal_deC	Pyridoxal-dependent decarboxylase conserved domain	K01634	E4.1.2.27; sphinganine-1-phosphate aldolase	[EC:4.1.2.27]	GO:0008117	GO:0016831	GO:0030170
ALHF_00276.g131	2331	KA644504	Surp module	CG16941-PA	FBgn0038464	Regulation	RNA binding, m/tr	109905	Surp module (SWAP domain)	\N	\N	PF01805.15	Surp	Surp module	K12825	SF3A1, SAP114; splicing factor 3A subunit 1	--	GO:0003723
ALHF_00277.g132	954	KA644505	Aldo/keto reductase	CG6084-PB	FBgn0086254	Metabolism	Redox	51430	NAD(P)-linked oxidoreductase	\N	\N	PF00248.16	Aldo_ket_red	Aldo/keto reductase family	K00011	E1.1.1.21, AKR1; aldehyde reductase	[EC:1.1.1.21]	GO:0004032
ALHF_00278.g133	954	KA644506	Aldo/keto reductase	CG6084-PA	FBgn0086254	Metabolism	Redox	51430	NAD(P)-linked oxidoreductase	\N	\N	PF00248.16	Aldo_ket_red	Aldo/keto reductase family	K00011	E1.1.1.21, AKR1; aldehyde reductase	[EC:1.1.1.21]
ALHF_00279.g134	507	KA644507	Ubiquitin-conjugating enzyme	CG40045-PA	FBgn0058045	Intra-cellular processes	Protein modification	54495	UBC-like	CL0208	UBC	PF00179.21	UQ_con	Ubiquitin-conjugating enzyme	K10575	UBE2G1, UBC7; ubiquitin-conjugating enzyme E2 G1	[EC:6.3.2.19]	GO:0016881
ALHF_00281.g135	456	KA644508	Ribosomal S13/S15	RpS13-PB	FBgn0010265	Regulation	RNA binding, m/tr	47060	S15/NS1 RNA-binding domain	\N	\N	PF08069.7	Ribosomal_S13_N	Ribosomal S13/S15 N-terminal domain	K02953	RP-S13e, RPS13; small subunit ribosomal protein S13e	--	GO:0003735
ALHF_00282.g136	2220	KA644509	Peptidase family M41	CG3499-PB	FBgn0034792	General	Small molecule binding	52540	P-loop containing nucleoside triphosphate hydrolases	CL0126	Peptidase_MA	PF01434.13	Peptidase_M41	Peptidase family M41	K08955	YME1; ATP-dependent metalloprotease	[EC:3.4.24.-]	GO:0004176	GO:0004222	GO:0005524
ALHF_00283.g137	1728	KA644510	NUMB domain protein	numb-PA	FBgn0002973	Regulation	Signal transduction	50729	PH domain-like	\N	\N	PF06311.7	NumbF	NUMB domain	K06057	NUMBL; numb	--	GO:0003676	GO:0005112	GO:0005515
ALHF_00284.g138	810	KA644511	Ribosomal protein S5	RpS2-PA	FBgn0004867	Information	Translation	54211	Ribosomal protein S5 domain 2-like	CL0196	DSRM	PF00333.15	Ribosomal_S5	Ribosomal protein S5, N-terminal domain	K02981	RP-S2e, RPS2; small subunit ribosomal protein S2e	--	GO:0003723	GO:0003735
ALHF_00285.g139	1893	KA644512	Glypican	dally-PB	FBgn0011577	NONA	not annotated	NONA	NONA	\N	\N	PF01153.14	Glypican	Glypican	K02306	DALLY; dally	--
ALHF_00287.g140	1674	KA644513	Zinc finger, C2H2 type	cbt-PC	FBgn0043364	Regulation	DNA-binding	57667	beta-beta-alpha zinc fingers	CL0361	C2H2-zf	PF00096.21	zf-C2H2	Zinc finger, C2H2 type	K13943	CBT; cabut	--	GO:0000981	GO:0008270	GO:0043565
ALHF_00288.g141	1098	KA644514	Phosphatidylglycerophosphatase A	comm3-PD	FBgn0259236	NONA	not annotated	NONA	NONA	\N	\N	PF04608.8	PgpA	Phosphatidylglycerophosphatase A	--	--	--
ALHF_00292.g142	645	KA644515	Iron/manganese superoxide dismutase	Sod2-PA	FBgn0010213	Metabolism	Redox	54719	Fe,Mn superoxide dismutase (SOD), C-terminal domain	\N	\N	PF02777.13	Sod_Fe_C	Iron/manganese superoxide dismutases, C-terminal domain	K04564	E1.15.1.1A, sodA, sodB, SOD2; superoxide dismutase, Fe-Mn family	[EC:1.15.1.1]	GO:0004784	GO:0016209	GO:0046872
ALHF_00293.g143	552	KA649914	RNA recognition protein	Aly-PA	FBgn0010774	Regulation	RNA binding, m/tr	54928	RNA-binding domain, RBD	CL0221	RRM	PF00076.17	RRM_1	RNA recognition motif. (a.k.a. RRM, RBD, or RNP domain)	K12881	THOC4, ALY; THO complex subunit 4	--
ALHF_00295.g144	582	KA644516	Ribosomal protein S3	RpS3-PA	FBgn0002622	Information	Translation	54821	Ribosomal protein S3 C-terminal domain	\N	\N	PF00189.15	Ribosomal_S3_C	Ribosomal protein S3, C-terminal domain	K02985	RP-S3e, RPS3; small subunit ribosomal protein S3e	--	GO:0003723	GO:0003735	GO:0003906	GO:0008534
ALHF_00296.g145	963	KA644517	Sodium / potassium ATPase beta chain	nrv2-PE	FBgn0015777	NONA	not annotated	NONA	NONA	\N	\N	PF00287.13	Na_K-ATPase	Sodium / potassium ATPase beta chain	K01540	ATP1B; sodium/potassium-transporting ATPase subunit beta	--	GO:0005391	GO:0008324
ALHF_00298.g146	1821	KA644518	cyclic nucleotide phosphodiesterase	dnc-PC	FBgn0000479	Metabolism	Other enzymes	109604	HD-domain/PDEase-like	CL0237	HD_PDEase	PF00233.14	PDEase_I	3'5'-cyclic nucleotide phosphodiesterase	K01120	PDE; 3',5'-cyclic-nucleotide phosphodiesterase	[EC:3.1.4.17]	GO:0004114	GO:0004115
ALHF_00299.g147	540	KA644519	Hsp20/alpha crystallin family	Hsp23-PB	FBgn0001224	Intra-cellular processes	Protein modification	49764	HSP20-like chaperones	CL0190	HSP20	PF00011.16	HSP20	Hsp20/alpha crystallin family	--	--	--	GO:0003779	GO:0005515
ALHF_00300.g148	606	KA644520	Ribosomal protein S11	mRpS11-PA	FBgn0038474	Information	Translation	53137	Translational machinery components	CL0267	S11_L18p	PF00411.14	Ribosomal_S11	Ribosomal protein S11	--	--	--	GO:0003735
ALHF_00301.g149	3066	KA644521	exonuclease	egl-PB	FBgn0000562	Metabolism	Nucleotide m/tr	53098	Ribonuclease H-like	CL0219	RNase_H	PF01612.15	DNA_pol_A_exo1	3'-5' exonuclease	--	--	--	GO:0003729	GO:0008408
ALHF_00305.g150	330	KA644522	C-terminal domain of 1-Cys peroxiredoxin	Prx6005-PA	FBgn0031479	Metabolism	Redox	52833	Thioredoxin-like	\N	\N	PF10417.4	1-cysPrx_C	C-terminal domain of 1-Cys peroxiredoxin	K11188	PRDX6; peroxiredoxin 6, 1-Cys peroxiredoxin	[EC:1.11.1.71.11.1.153.1.1.-]	GO:0004601	GO:0004602	GO:0008379	GO:0016209
ALHF_00306.g151	6048	KA644523	putative domain	Strn-Mlck-PQ	FBgn0013988	Regulation	Kinases/phosphatases	56112	Protein kinase-like (PK-like)	CL0011	Ig	PF07679.11	I-set	Immunoglobulin I-set domain	--	--	--	GO:0004674	GO:0004683	GO:0004687	GO:0005200	GO:0005524
ALHF_00307.g152	5025	KA644524	putative domain	Strn-Mlck-PQ	FBgn0013988	Regulation	Kinases/phosphatases	56112	Protein kinase-like (PK-like)	CL0011	Ig	PF07679.11	I-set	Immunoglobulin I-set domain	--	--	--
ALHF_00309.g153	906	KA644525	Tetraspanin	Tsp29Fb-PC	FBgn0032075	Extra-cellular processes	Immune response	48652	Tetraspanin	CL0347	Tetraspannin	PF00335.15	Tetraspannin	Tetraspanin family	--	--	--	GO:0003674
ALHF_00310.g154	1485	KA644526	Ankyrin	cenB1A-PB	FBgn0039056	General	Protein interaction	103657	BAR/IMD domain-like	CL0465	Ank	PF12796.2	Ank_2	Ankyrin repeats (3 copies)	K12489	ACAP; Arf-GAP with coiled-coil, ANK repeat and PH domain-containing protein	--	GO:0005543	GO:0008060	GO:0008270
ALHF_00313.g155	672	KA644527	Pyridoxamine 5'-phosphate oxidase	CREG-PD	FBgn0025456	Metabolism	Coenzyme m/tr	50475	FMN-binding split barrel	CL0336	FMN-binding	PF13883.1	Pyrid_oxidase_2	Pyridoxamine 5'-phosphate oxidase	--	--	--	GO:0008134	GO:0010181	GO:0016491
ALHF_00314.g156	942	KA644528	Sodium / potassium ATPase beta chain	nrv1-PA	FBgn0015776	NONA	not annotated	NONA	NONA	\N	\N	PF00287.13	Na_K-ATPase	Sodium / potassium ATPase beta chain	K01540	ATP1B; sodium/potassium-transporting ATPase subunit beta	--	GO:0005391	GO:0005515	GO:0008324
ALHF_00315.g157	963	KA644529	Mitochondrial carrier protein	Mtch-PG	FBgn0027786	Intra-cellular processes	Transport	103506	Mitochondrial carrier	\N	\N	PF00153.22	Mito_carr	Mitochondrial carrier protein	--	--	--	GO:0022857
ALHF_00316.g158	1743	KA644530	Major Facilitator Superfamily protein	CG8596-PA	FBgn0035767	Intra-cellular processes	Ion m/tr	103473	MFS general substrate transporter	CL0015	MFS	PF07690.11	MFS_1	Major Facilitator Superfamily	K12307	MSFD8, CLN7; MFS transporter, ceroid-lipofuscinosis neuronal protein 7	--
ALHF_00317.g159	537	KA644531	Apolipophorin-3 precursor	--	--	NONA	not annotated	NONA	NONA	\N	\N	PF07464.6	ApoLp-III	Apolipophorin-III precursor (apoLp-III)	--	--	--
ALHF_00321.g160	1548	KA644532	RNA recognition protein	CG7903-PA	FBgn0039730	Regulation	RNA binding, m/tr	54928	RNA-binding domain, RBD	CL0221	RRM	PF00076.17	RRM_1	RNA recognition motif. (a.k.a. RRM, RBD, or RNP domain)	--	--	--	GO:0000166	GO:0003676	GO:0003729
ALHF_00323.g161	512	KA649915	PQ loop repeat protein	CG13784-PC	FBgn0031897	NONA	not annotated	NONA	NONA	CL0141	MtN3-like	PF04193.9	PQ-loop	PQ loop repeat	--	--	--
ALHF_00324.g162	1032	KA644533	Glycosyl transferase	egh-PB	FBgn0001404	Metabolism	Transferases	53448	Nucleotide-diphospho-sugar transferases	CL0110	GT-A	PF13632.1	Glyco_trans_2_3	Glycosyl transferase family group 2	K02359	EGH; egghead protein (zeste-white 4 protein)	--	GO:0019187
ALHF_00326.g163	3585	KA644534	Myosin head	jar-PK	FBgn0011225	General	Small molecule binding	52540	P-loop containing nucleoside triphosphate hydrolases	CL0023	P-loop_NTPase	PF00063.16	Myosin_head	Myosin head (motor domain)	K10358	MYO6; myosin VI	--	GO:0003774	GO:0003779	GO:0005515	GO:0005516	GO:0005524	GO:0008017	GO:0032027	GO:0042623	GO:0051015	GO:0070856
ALHF_00327.g164	1536	KA644535	Sugar (and other) transporter	Glut1-PD	FBgn0261914	NONA	not annotated	NONA	NONA	CL0015	MFS	PF00083.19	Sugar_tr	Sugar (and other) transporter	K07299	SLC2A1, GLUT1; MFS transporter, SP family, solute carrier family 2 (facilitated glucose transporter), member 1	--	GO:0005355
ALHF_00328.g165	603	KA644536	Adenylate kinase	Adk1-PA	FBgn0022709	General	Small molecule binding	52540	P-loop containing nucleoside triphosphate hydrolases	CL0023	P-loop_NTPase	PF00406.17	ADK	Adenylate kinase	K00939	E2.7.4.3, adk; adenylate kinase	[EC:2.7.4.3]	GO:0004017	GO:0004849	GO:0005524
ALHF_00329.g166	816	KA644537	Ribosomal protein L7Ae/L30e/S12e/Gadd45	RpL7A-PD	FBgn0014026	Information	Translation	55315	L30e-like	CL0101	RNA_ribose_bind	PF01248.21	Ribosomal_L7Ae	Ribosomal protein L7Ae/L30e/S12e/Gadd45 family	K02936	RP-L7Ae, RPL7A; large subunit ribosomal protein L7Ae	--	GO:0003735
ALHF_00330.g167	2361	KA644538	Low-density lipoprotein receptor repeat class B	Megalin-PA	FBgn0002552	NONA	not annotated	NONA	NONA	CL0186	Beta_propeller	PF00058.12	Ldl_recept_b	Low-density lipoprotein receptor repeat class B	K06233	LRP2; low density lipoprotein-related protein 2	--	GO:0003824
ALHF_00333.g168	927	KA644539	pfkB family carbohydrate kinase	CG7328-PA	FBgn0036942	Metabolism	Other enzymes	53613	Ribokinase-like	CL0118	Ribokinase	PF00294.19	PfkB	pfkB family carbohydrate kinase	K00846	KHK; ketohexokinase	[EC:2.7.1.3]	GO:0004454
ALHF_00334.g169	570	KA644540	PRELI-like family	mRpS34-PA	FBgn0260460	NONA	not annotated	NONA	NONA	\N	\N	PF04707.9	PRELI	PRELI-like family	--	--	--	GO:0003735
ALHF_00335.g170	1023	KA644541	WD domain protein	Gbeta13F-PF	FBgn0001105	General	General	50978	WD40 repeat-like	CL0186	Beta_propeller	PF00400.27	WD40	WD domain, G-beta repeat	K04536	GNB1; guanine nucleotide-binding protein G(I)/G(S)/G(T) subunit beta-1	--	GO:0003924
ALHF_00336.g171	534	KA644542	Ribosomal L18 protein	RpL18A-PA	FBgn0010409	NONA	not annotated	NONA	NONA	\N	\N	PF01775.12	Ribosomal_L18ae	Ribosomal L18ae/LX protein domain	K02882	RP-L18Ae, RPL18A; large subunit ribosomal protein L18Ae	--	GO:0003735
ALHF_00338.g172	768	KA644543	Histidine phosphatase superfamily (branch 1)	Pglym78-PC	FBgn0014869	Metabolism	Other enzymes	53254	Phosphoglycerate mutase-like	CL0071	PGM	PF00300.17	His_Phos_1	Histidine phosphatase superfamily (branch 1)	K01834	gpmA, PGAM; 2,3-bisphosphoglycerate-dependent phosphoglycerate mutase	[EC:5.4.2.1]	GO:0004619
ALHF_00340.g173	498	KA644544	TB2/DP1, HVA22 family protein	CG8331-PB	FBgn0033906	NONA	not annotated	NONA	NONA	\N	\N	PF03134.14	TB2_DP1_HVA22	TB2/DP1, HVA22 family	--	--	--
ALHF_00341.g174	420	KA644545	cuticle protein	Cpr49Aa-PB	FBgn0050045	NONA	not annotated	NONA	NONA	\N	\N	PF00379.18	Chitin_bind_4	Insect cuticle protein	--	--	--	GO:0005214
ALHF_00343.g175	2577	KA644546	C2 domain protein	Esyt2-PB	FBgn0039208	Regulation	Signal transduction	49562	C2 domain (Calcium/lipid-binding domain, CaLB)	CL0154	C2	PF00168.25	C2	C2 domain	--	--	--	GO:0003674
ALHF_00347.g176	4330	KA649916	Myosin head	Myo10A-PC	FBgn0263705	NONA	not annotated	NONA	NONA	CL0023	P-loop_NTPase	PF00063.16	Myosin_head	Myosin head (motor domain)	K10361	MYO15; myosin XV	--
ALHF_00352.g177	1383	KA644547	KH domain protein	bl-PC	FBgn0015907	Information	RNA processing	54791	Eukaryotic type KH-domain (KH-domain type I)	CL0007	KH	PF00013.24	KH_1	KH domain	K12886	HNRNPK; heterogeneous nuclear ribonucleoprotein K	--	GO:0003723	GO:0003729	GO:0008134
ALHF_00353.g178	2280	KA644548	RNA pseudouridylate synthase	RluA-1-PC	FBgn0051719	Metabolism	Nucleotide m/tr	55120	Pseudouridine synthase	\N	\N	PF00849.17	PseudoU_synth_2	RNA pseudouridylate synthase	--	--	--	GO:0003723	GO:0008835	GO:0009982
ALHF_00354.g179	2334	KA644549	hypothetical protein	crm-PA	FBgn0000376	NONA	not annotated	NONA	NONA	--	--	--	--	--	--	--	--	GO:0003677	GO:0003682
ALHF_00355.g180	4507	KA649917	DB module	CG17839-PB	FBgn0036454	Extra-cellular processes	Cell adhesion	49265	Fibronectin type III	\N	\N	PF01682.14	DB	DB module	--	--	--
ALHF_00356.g181	1500	KA644550	TPR repeat protein	P58IPK-PA	FBgn0037718	General	Protein interaction	48452	TPR-like	CL0020	TPR	PF13414.1	TPR_11	TPR repeat	K09523	DNAJC3; DnaJ homolog subfamily C member 3	--	GO:0004860	GO:0031072	GO:0051082
ALHF_00357.g182	1581	KA649918	hypothetical protein	ssp2-PA	FBgn0036389	NONA	not annotated	NONA	NONA	--	--	--	--	--	--	--	--
ALHF_00359.g183	1407	KA644551	Abl-interactor HHR	Abi-PC	FBgn0020510	Regulation	Signal transduction	50044	SH3-domain	\N	\N	PF07815.9	Abi_HHR	Abl-interactor HHR	--	--	--	GO:0004871	GO:0005515
ALHF_00361.g184	1191	KA644552	NLI interacting factor-like phosphatase	ttm50-PA	FBgn0250874	Metabolism	Other enzymes	56784	HAD-like	CL0137	HAD	PF03031.13	NIF	NLI interacting factor-like phosphatase	--	--	--	GO:0003674
ALHF_00362.g185	2181	KA644553	FAD dependent oxidoreductase	Gpo-1-PD	FBgn0022160	General	Small molecule binding	51905	FAD/NAD(P)-binding domain	CL0063	NADP_Rossmann	PF01266.19	DAO	FAD dependent oxidoreductase	K00111	glpA, glpD; glycerol-3-phosphate dehydrogenase	[EC:1.1.5.3]	GO:0004368	GO:0005509
ALHF_00363.g186	312	KA644554	Core histone H2A/H2B/H3/H4	CG33897-PA	FBgn0053897	Regulation	DNA-binding	47113	Histone-fold	CL0012	Histone	PF00125.19	Histone	Core histone H2A/H2B/H3/H4	K11254	H4; histone H4	--	GO:0003677
ALHF_00364.g187	1158	KA644555	Serine carboxypeptidase S28	CG2493-PA	FBgn0032864	Metabolism	Other enzymes	53474	alpha/beta-Hydrolases	CL0028	AB_hydrolase	PF05577.7	Peptidase_S28	Serine carboxypeptidase S28	K01285	PRCP; lysosomal Pro-X carboxypeptidase	[EC:3.4.16.2]	GO:0004185
ALHF_00366.g188	846	KA649919	SEA domain protein	--	--	NONA	not annotated	NONA	NONA	\N	\N	PF01390.15	SEA	SEA domain	--	--	--
ALHF_00367.g189	1179	KA644556	Thiolase	CG9149-PA	FBgn0035203	Metabolism	Other enzymes	53901	Thiolase-like	CL0046	Thiolase	PF00108.18	Thiolase_N	Thiolase, N-terminal domain	K00626	E2.3.1.9, atoB; acetyl-CoA C-acetyltransferase	[EC:2.3.1.9]	GO:0003985
ALHF_00372.g190	1806	KA644557	Zinc-finger of C2H2 type	key-PA	FBgn0041205	NONA	not annotated	NONA	NONA	CL0361	C2H2-zf	PF12874.2	zf-met	Zinc-finger of C2H2 type	--	--	--	GO:0005515	GO:0008270	GO:0008384
ALHF_00373.g191	1530	KA644558	Fibrinogen	CG10359-PE	FBgn0035452	Extra-cellular processes	Blood clotting	56496	Fibrinogen C-terminal domain-like	CL0422	Fibrinogen_C	PF00147.13	Fibrinogen_C	Fibrinogen beta and gamma chains, C-terminal globular domain	--	--	--	GO:0005102
ALHF_00374.g192	825	KA644559	Asparaginase	CG7860-PA	FBgn0030653	Metabolism	Other enzymes	56235	N-terminal nucleophile aminohydrolases (Ntn hydrolases)	CL0052	NTN	PF01112.13	Asparaginase_2	Asparaginase	K13051	iaaA, ASRGL1; beta-aspartyl-peptidase (threonine type)	[EC:3.4.19.5]	GO:0004067
ALHF_00375.g193	585	KA644560	Ribosomal protein S4/S9	RpS9-PD	FBgn0010408	Regulation	RNA binding, m/tr	55174	Alpha-L RNA-binding motif	\N	\N	PF00163.14	Ribosomal_S4	Ribosomal protein S4/S9 N-terminal domain	K02997	RP-S9e, RPS9; small subunit ribosomal protein S9e	--	GO:0003735	GO:0019843
ALHF_00376.g194	1203	KA644561	DnaJ domain protein	Droj2-PE	FBgn0038145	Intra-cellular processes	Protein modification	46565	Chaperone J-domain	CL0392	Chaperone-J	PF00226.26	DnaJ	DnaJ domain	K09502	DNAJA1; DnaJ homolog subfamily A member 1	--	GO:0005524	GO:0031072	GO:0051082
ALHF_00377.g195	756	KA644562	Major intrinsic protein	Drip-PB	FBgn0015872	Intra-cellular processes	Transport	81338	Aquaporin-like	\N	\N	PF00230.15	MIP	Major intrinsic protein	K09884	AQPN; aquaporin rerated protein, invertebrate	--	GO:0005372	GO:0015250
ALHF_00378.g196	423	KA644563	Ninjurin	CG14394-PC	FBgn0038079	NONA	not annotated	NONA	NONA	\N	\N	PF04923.7	Ninjurin	Ninjurin	--	--	--
ALHF_00379.g197	1113	KA644564	short chain dehydrogenase	CG17121-PA	FBgn0039043	General	Small molecule binding	51735	NAD(P)-binding Rossmann-fold domains	CL0063	NADP_Rossmann	PF00106.20	adh_short	short chain dehydrogenase	--	--	--	GO:0000166	GO:0016616
ALHF_00380.g198	4509	KA644565	protein kinase	Mekk1-PC	FBgn0024329	Regulation	Kinases/phosphatases	56112	Protein kinase-like (PK-like)	CL0016	PKinase	PF00069.20	Pkinase	Protein kinase domain	--	--	--	GO:0004702	GO:0004709	GO:0005524	GO:0031434
ALHF_00383.g199	1134	KA644566	Ecdysteroid kinase	CG9497-PA	FBgn0031800	Regulation	Kinases/phosphatases	56112	Protein kinase-like (PK-like)	CL0016	PKinase	PF02958.15	EcKinase	Ecdysteroid kinase	--	--	--	GO:0016772
ALHF_00384.g200	339	KA644567	HMG (high mobility group) box	HmgZ-PA	FBgn0010228	Regulation	DNA-binding	47095	HMG-box	CL0114	HMG-box	PF00505.14	HMG_box	HMG (high mobility group) box	--	--	--	GO:0003677
ALHF_00385.g201	1608	KA644568	Cytochrome P450	Cyp12c1-PA	FBgn0036806	Metabolism	Redox	48264	Cytochrome P450	\N	\N	PF00067.17	p450	Cytochrome P450	K15004	CYP12; cytochrome P450, family 12	[EC:1.14.-.-]	GO:0009055	GO:0016705	GO:0020037
ALHF_00386.g202	411	KA649920	hypothetical protein	CG42245-PA	FBgn0250911	NONA	not annotated	NONA	NONA	\N	\N	PF11242.3	DUF2774	Protein of unknown function (DUF2774)	--	--	--
ALHF_00388.g203	1438	KA649921	hypothetical protein	CG34398-PJ	FBgn0085427	NONA	not annotated	NONA	NONA	--	--	--	--	--	--	--	--
ALHF_00389.g204	684	KA644569	hypothetical protein	CG10205-PA	FBgn0033970	NONA	not annotated	NONA	NONA	CL0255	ATP_synthase	PF02108.11	FliH	Flagellar assembly protein FliH	--	--	--	GO:0003674
ALHF_00391.g205	483	KA644570	SRP19 protein	Srp19-PA	FBgn0015298	Intra-cellular processes	Transport	69695	SRP19	\N	\N	PF01922.12	SRP19	SRP19 protein	K03105	SRP19; signal recognition particle subunit SRP19	--	GO:0008312
ALHF_00396.g206	675	KA644571	GrpE	Roe1-PA	FBgn0014877	General	Protein interaction	58014	Coiled-coil domain of nucleotide exchange factor GrpE	\N	\N	PF01025.14	GrpE	GrpE	K03687	GRPE; molecular chaperone GrpE	--	GO:0000774	GO:0042803	GO:0051082	GO:0051087
ALHF_00397.g207	510	KA644572	Thioredoxin	CG3719-PA	FBgn0024986	Metabolism	Redox	52833	Thioredoxin-like	CL0172	Thioredoxin	PF00085.15	Thioredoxin	Thioredoxin	--	--	--	GO:0009055	GO:0015035	GO:0015036
ALHF_00398.g208	1596	KA644573	haloacid dehalogenase-like hydrolase	CG32000-PH	FBgn0052000	Intra-cellular processes	Ion m/tr	81665	Calcium ATPase, transmembrane domain M	CL0137	HAD	PF12710.2	HAD	haloacid dehalogenase-like hydrolase	K14951	ATP13A3_4_5; cation-transporting ATPase 13A3/4/5	[EC:3.6.3.-]	GO:0005524	GO:0015662	GO:0042625	GO:0046872
ALHF_00399.g209	1269	KA644574	hypothetical protein	--	--	NONA	not annotated	NONA	NONA	--	--	no	--	annotation --	--	--	--
ALHF_00402.g211	1054	KA649922	hepatic protein Spot 14	gpp-PE	FBgn0261972	NONA	not annotated	NONA	NONA	\N	\N	PF07084.7	Spot_14	Thyroid hormone-inducible hepatic protein Spot 14	K11427	DOT1L, DOT1; histone-lysine N-methyltransferase, H3 lysine-79 specific	[EC:2.1.1.43]	GO:0031151
ALHF_00405.g212	1449	KA644575	UTPHypotheticalglucose-1-phosphate uridylyltransferase	mmy-PB	FBgn0259749	Metabolism	Transferases	53448	Nucleotide-diphospho-sugar transferases	CL0110	GT-A	PF01704.13	UDPGP	UTP--glucose-1-phosphate uridylyltransferase	K00972	UAP1; UDP-N-acetylglucosamine pyrophosphorylase	[EC:2.7.7.23]	GO:0003977
ALHF_00408.g213	537	KA644576	ATP synthase D chain, mitochondrial	ATPsyn-d-PA	FBgn0016120	NONA	not annotated	NONA	NONA	\N	\N	PF05873.7	Mt_ATP-synt_D	ATP synthase D chain, mitochondrial (ATP5H)	K02138	ATPeFD, ATP5H; F-type H+-transporting ATPase subunit d	[EC:3.6.3.14]	GO:0008553
ALHF_00409.g214	1114	KA649923	Ephrin	Ephrin-PD	FBgn0040324	Intra-cellular processes	Ion m/tr	49503	Cupredoxins	CL0026	CU_oxidase	PF00812.12	Ephrin	Ephrin	K05463	EFNB; ephrin-B	--	GO:0046875
ALHF_00410.g215	426	KA649924	pfkB family carbohydrate kinase	CG11255-PB	FBgn0036337	Metabolism	Other enzymes	53613	Ribokinase-like	CL0118	Ribokinase	PF00294.19	PfkB	pfkB family carbohydrate kinase	K00856	E2.7.1.20, ADK; adenosine kinase	[EC:2.7.1.20]	GO:0004001	GO:0016773
ALHF_00411.g216	1476	KA644577	Ankyrin repeat protein	cact-PD	FBgn0004198	Regulation	DNA-binding	47413	lambda repressor-like DNA-binding domains	CL0465	Ank	PF00023.25	Ank	Ankyrin repeat	K09259	K09259; ankyrin only family, other	--	GO:0000976	GO:0003677	GO:0003700
ALHF_00412.g217	1476	KA644578	Ankyrin repeat protein	cact-PD	FBgn0004198	Regulation	DNA-binding	47413	lambda repressor-like DNA-binding domains	CL0465	Ank	PF00023.25	Ank	Ankyrin repeat	K09259	K09259; ankyrin only family, other	--
ALHF_00413.g218	1458	KA644579	Flavin containing amine oxidoreductase	CG7460-PB	FBgn0036749	General	Small molecule binding	51905	FAD/NAD(P)-binding domain	CL0063	NADP_Rossmann	PF01593.19	Amino_oxidase	Flavin containing amine oxidoreductase	--	--	--	GO:0016491
ALHF_00416.g219	381	KA644580	pheromone-binding family, A10/OS-D	PebIII-PA	FBgn0011695	Regulation	Receptor activity	100910	Chemosensory protein Csp2	\N	\N	PF03392.8	OS-D	Insect pheromone-binding family, A10/OS-D	--	--	--
ALHF_00417.g220	1260	KA644581	Aminotransferase class 1 and 2	CG6950-PD	FBgn0037955	Metabolism	Transferases	53383	PLP-dependent transferases	CL0061	PLP_aminotran	PF00155.16	Aminotran_1_2	Aminotransferase class I and II	K00816	CCBL; kynurenine---oxoglutarate transaminase / cysteine-S-conjugate beta-lyase / glutamine---phenylpyruvate transaminase	[EC:2.6.1.74.4.1.132.6.1.64]	GO:0016212	GO:0016847	GO:0030170
ALHF_00419.g221	894	KA644582	hypothetical protein	CG3884-PC	FBgn0033786	NONA	not annotated	NONA	NONA	\N	\N	PF11901.3	DUF3421	Protein of unknown function (DUF3421)	--	--	--
ALHF_00420.g222	1461	KA644583	Leucine Rich repeat protein	CG15412-PB	FBgn0031528	Extra-cellular processes	Cell adhesion	52047	RNI-like	CL0022	LRR	PF13516.1	LRR_6	Leucine Rich repeat	--	--	--
ALHF_00421.g223	2652	KA644584	Tetratricopeptide repeat protein	CG6197-PA	FBgn0033859	General	Protein interaction	48452	TPR-like	CL0020	TPR	PF13428.1	TPR_14	Tetratricopeptide repeat	K12867	SYF1, XAB2; pre-mRNA-splicing factor SYF1	--	GO:0005488
ALHF_00422.g224	2463	KA644585	PWI domain protein	CG4119-PA	FBgn0028474	Regulation	RNA binding, m/tr	54928	RNA-binding domain, RBD	\N	\N	PF01480.12	PWI	PWI domain	K12822	RBM25, S164; RNA-binding protein 25	--	GO:0000166	GO:0003676	GO:0003729
ALHF_00430.g225	336	KA644586	Tctex-1 family protein	Dlc90F-PA	FBgn0024432	NONA	not annotated	NONA	NONA	\N	\N	PF03645.8	Tctex-1	Tctex-1 family	K10420	DYNLT; dynein light chain Tctex-type 1	--	GO:0042623	GO:0042803	GO:0045505
ALHF_00431.g226	450	KA644587	KOW motif protein	RpL26-PA	FBgn0036825	Information	Translation	50104	Translation proteins SH3-like domain	CL0107	KOW	PF00467.24	KOW	KOW motif	K02898	RP-L26e, RPL26; large subunit ribosomal protein L26e	--	GO:0003735
ALHF_00432.g227	1266	KA644588	hypothetical protein	CG16884-PA	FBgn0028544	NONA	not annotated	NONA	NONA	--	--	--	--	--	--	--	--
ALHF_00433.g228	2061	KA644589	Eukaryotic translation initiation factor eIF2A	eIF3-S9-PA	FBgn0034237	Intra-cellular processes	Proteases	82171	DPP6 N-terminal domain-like	CL0186	Beta_propeller	PF08662.6	eIF2A	Eukaryotic translation initiation factor eIF2A	K03253	EIF3B; translation initiation factor 3 subunit B	--	GO:0000166	GO:0003729	GO:0003743
ALHF_00434.g229	582	KA644590	ADP-ribosylation factor family	sar1-PE	FBgn0038947	General	Small molecule binding	52540	P-loop containing nucleoside triphosphate hydrolases	CL0023	P-loop_NTPase	PF00025.16	Arf	ADP-ribosylation factor family	K07953	SAR1; GTP-binding protein SAR1	[EC:3.6.5.-]	GO:0003924	GO:0005525
ALHF_00435.g230	771	KA644591	hypothetical protein	14-3-3epsilon-PC	FBgn0020238	General	Protein interaction	48445	14-3-3 protein	\N	\N	PF00244.15	14-3-3	14-3-3 protein	K06630	YWHA; tyrosine 3-monooxygenase/tryptophan 5-monooxygenase activation protein	--	GO:0008426	GO:0019904	GO:0046982
ALHF_00439.g232	1164	KA644592	Golgi 4-transmembrane spanning transporter	CG14767-PB	FBgn0040777	NONA	not annotated	NONA	NONA	\N	\N	PF03821.11	Mtp	Golgi 4-transmembrane spanning transporter	K12387	LAPTM; lysosomal-associated transmembrane protein	--	GO:0015205
ALHF_00443.g233	5805	KA644593	Nuclear protein 96	Nup98-PA	FBgn0039120	Intra-cellular processes	Transport	82215	C-terminal autoproteolytic domain of nucleoporin nup98	\N	\N	PF12110.3	Nup96	Nuclear protein 96	K14297	NUP98, ADAR2; nuclear pore complex protein Nup98-Nup96	--
ALHF_00444.g234	756	KA644594	Hemolymph juvenile hormone binding protein (JHBP)	CG5867-PA	FBgn0027586	NONA	not annotated	NONA	NONA	\N	\N	PF06585.6	JHBP	Haemolymph juvenile hormone binding protein (JHBP)	--	--	--
ALHF_00445.g235	1098	KA644595	Spermine/spermidine synthase	CG4300-PB	FBgn0036272	Metabolism	Transferases	53335	S-adenosyl-L-methionine-dependent methyltransferases	CL0063	NADP_Rossmann	PF01564.12	Spermine_synth	Spermine/spermidine synthase	K00802	SMS; spermine synthase	[EC:2.5.1.22]	GO:0004766	GO:0016768
ALHF_00446.g236	1335	KA644596	Transmembrane amino acid transporter protein	CG4991-PC	FBgn0030817	NONA	not annotated	NONA	NONA	CL0062	APC	PF01490.13	Aa_trans	Transmembrane amino acid transporter protein	K14209	SLC36A, PAT; solute carrier family 36 (proton-coupled amino acid transporter)	--	GO:0015171
ALHF_00449.g237	1011	KA644597	BSD domain protein	Sap47-PF	FBgn0013334	Other	Unknown function	140383	BSD domain-like	\N	\N	PF03909.12	BSD	BSD domain	--	--	--	GO:0003674
ALHF_00449.g238	2181	KA644598	HSF-type DNA-binding protein	Hsf-PA	FBgn0001222	Regulation	DNA-binding	46785	Winged helix DNA-binding domain	CL0123	HTH	PF00447.12	HSF_DNA-bind	HSF-type DNA-binding	K09418	HSFN; heat shock transcription factor, invertebrate	--	GO:0003677	GO:0003700	GO:0005515	GO:0043565
ALHF_00451.g239	1500	KA644599	CD36 family protein	CG2736-PA	FBgn0035090	NONA	not annotated	NONA	NONA	\N	\N	PF01130.16	CD36	CD36 family	--	--	--	GO:0005044
ALHF_00454.g240	819	KA644600	Trypsin	CG11912-PA	FBgn0031248	Intra-cellular processes	Proteases	50494	Trypsin-like serine proteases	CL0124	Peptidase_PA	PF00089.21	Trypsin	Trypsin	--	--	--	GO:0004252
ALHF_00455.g241	3687	KA644601	JNK SAPK-associated protein-1	syd-PA	FBgn0024187	Metabolism	Other enzymes	50969	YVTN repeat-like/Quinoprotein amine dehydrogenase	\N	\N	PF09744.4	Jnk-SapK_ap_N	JNK_SAPK-associated protein-1	--	--	--	GO:0019894
ALHF_00457.g242	540	KA644602	ETC complex I subunit conserved region	CG12203-PA	FBgn0031021	NONA	not annotated	NONA	NONA	\N	\N	PF04800.7	ETC_C1_NDUFA4	ETC complex I subunit conserved region	K03937	NDUFS4; NADH dehydrogenase (ubiquinone) Fe-S protein 4	[EC:1.6.5.31.6.99.3]	GO:0008137
ALHF_00459.g243	651	KA644603	Phosducin	CG4511-PB	FBgn0037843	Metabolism	Redox	52833	Thioredoxin-like	CL0172	Thioredoxin	PF02114.11	Phosducin	Phosducin	--	--	--	GO:0005524
ALHF_00460.g244	657	KA644604	Lipocalin-like protein	CG14872-PA	FBgn0038346	Intra-cellular processes	Transport	50814	Lipocalins	CL0116	Calycin	PF08212.7	Lipocalin_2	Lipocalin-like domain	--	--	--	GO:0005488
ALHF_00461.g245	606	KA644605	Dynactin subunit	l(2)06496-PA	FBgn0010622	NONA	not annotated	NONA	NONA	\N	\N	PF07426.6	Dynactin_p22	Dynactin subunit p22	K10425	DCTN3; dynactin 3	--
ALHF_00462.g246	11223	KA644606	Laminin EGF-like protein	LanA-PA	FBgn0002526	Metabolism	Secondary metabolism	49899	Concanavalin A-like lectins/glucanases	CL0001	EGF	PF00053.19	Laminin_EGF	Laminin EGF-like (Domains III and V)	K06240	LAMA3_5; laminin, alpha 3/5	--	GO:0005102
ALHF_00463.g247	3045	KA644607	Muniscin mu-like domain protein	CG8176-PA	FBgn0037702	General	Protein interaction	103657	BAR/IMD domain-like	CL0448	Cargo_bd_muHD	PF10291.4	muHD	Muniscin C-terminal mu homology domain	--	--	--
ALHF_00466.g248	1842	KA644608	Phosphoglucomutase/phosphomannomutase, alpha/beta/alpha domain 1	Pmm45A-PA	FBgn0033377	Metabolism	Carbohydrate m/tr	53738	Phosphoglucomutase, first 3 domains	\N	\N	PF02878.11	PGM_PMM_I	Phosphoglucomutase/phosphomannomutase, alpha/beta/alpha domain I	K01835	pgm; phosphoglucomutase	[EC:5.4.2.2]	GO:0000287	GO:0004615
ALHF_00467.g249	822	KA644609	CRAL/TRIO domain protein	CG3191-PA	FBgn0023525	Intra-cellular processes	Phospholipid m/tr	52087	CRAL/TRIO domain	CL0512	CRAL_TRIO	PF00650.15	CRAL_TRIO	CRAL/TRIO domain	--	--	--	GO:0005215
ALHF_00468.g250	822	KA644610	Septum formation initiator	--	--	NONA	not annotated	NONA	NONA	CL0225	FtsL	PF04977.10	DivIC	Septum formation initiator	--	--	--
ALHF_00470.g251	672	KA644611	Ferritin-like protein	Fer2LCH-PC	FBgn0015221	Intra-cellular processes	Ion m/tr	47240	Ferritin-like	CL0044	Ferritin	PF00210.19	Ferritin	Ferritin-like domain	--	--	--	GO:0008198	GO:0008199	GO:0016491
ALHF_00471.g252	336	KA644612	Rhodanese-like protein	CG12279-PA	FBgn0038080	Intra-cellular processes	Cell cycle, Apoptosis	52821	Rhodanese/Cell cycle control phosphatase	\N	\N	PF00581.15	Rhodanese	Rhodanese-like domain	K01011	TST, MPST, sseA; thiosulfate/3-mercaptopyruvate sulfurtransferase	[EC:2.8.1.12.8.1.2]	GO:0004792	GO:0051082
ALHF_00472.g253	996	KA644613	TatD related DNase	CG3308-PA	FBgn0038877	Metabolism	Other enzymes	51556	Metallo-dependent hydrolases	CL0034	Amidohydrolase	PF01026.16	TatD_DNase	TatD related DNase	K03424	tatD; TatD DNase family protein	[EC:3.1.21.-]	GO:0004536	GO:0016888
ALHF_00473.g254	561	KA644614	Redoxin	Prx5-PB	FBgn0038570	Metabolism	Redox	52833	Thioredoxin-like	CL0172	Thioredoxin	PF08534.5	Redoxin	Redoxin	K11187	PRDX5; peroxiredoxin 5, atypical 2-Cys peroxiredoxin	[EC:1.11.1.15]	GO:0016209	GO:0016491
ALHF_00474.g255	3240	KA644615	CCR4-Not complex component, Not1	Not1-PG	FBgn0085436	NONA	not annotated	NONA	NONA	\N	\N	PF04054.10	Not1	CCR4-Not complex component, Not1	K12604	CNOT1, NOT1; CCR4-NOT transcription complex subunit 1	--
ALHF_00475.g256	3246	KA644616	CCR4-Not complex component, Not1	Not1-PG	FBgn0085436	NONA	not annotated	NONA	NONA	\N	\N	PF04054.10	Not1	CCR4-Not complex component, Not1	K12604	CNOT1, NOT1; CCR4-NOT transcription complex subunit 1	--
ALHF_00476.g257	825	KA644617	Trehalose-phosphatase	CG5177-PA	FBgn0031908	Metabolism	Other enzymes	56784	HAD-like	CL0137	HAD	PF02358.11	Trehalose_PPase	Trehalose-phosphatase	K01087	otsB; trehalose 6-phosphate phosphatase	[EC:3.1.3.12]	GO:0004805
ALHF_00479.g259	1146	KA644618	RNA recognition protein	Hrb87F-PC	FBgn0004237	Regulation	RNA binding, m/tr	54928	RNA-binding domain, RBD	CL0221	RRM	PF00076.17	RRM_1	RNA recognition motif. (a.k.a. RRM, RBD, or RNP domain)	K12741	HNRNPA1_3; heterogeneous nuclear ribonucleoprotein A1/A3	--	GO:0000166	GO:0003729	GO:0043565
ALHF_00480.g260	1128	KA644619	Double-stranded RNA binding motif protein	loqs-PA	FBgn0032515	Regulation	RNA binding, m/tr	54768	dsRNA-binding domain-like	CL0196	DSRM	PF00035.20	dsrm	Double-stranded RNA binding motif	--	--	--	GO:0003725	GO:0005515
ALHF_00481.g261	1209	KA644620	DEAD/DEAH box helicase	eIF-4a-PE	FBgn0001942	General	Small molecule binding	52540	P-loop containing nucleoside triphosphate hydrolases	CL0023	P-loop_NTPase	PF00270.24	DEAD	DEAD/DEAH box helicase	K03257	EIF4A; translation initiation factor 4A	--	GO:0000339	GO:0003724	GO:0003729	GO:0003743	GO:0005524	GO:0008026	GO:0017116
ALHF_00483.g262	1230	KA644621	Isocitrate/isopropylmalate dehydrogenase	Idh-PJ	FBgn0001248	Metabolism	Redox	53659	Isocitrate/Isopropylmalate dehydrogenase-like	CL0270	Iso_DH	PF00180.15	Iso_dh	Isocitrate/isopropylmalate dehydrogenase	K00031	IDH1, IDH2, icd; isocitrate dehydrogenase	[EC:1.1.1.42]	GO:0000287	GO:0004450	GO:0051287
ALHF_00486.g263	2634	KA644622	Synaptobrevin	tomosyn-PI	FBgn0030412	General	General	50978	WD40 repeat-like	CL0445	SNARE-fusion	PF00957.16	Synaptobrevin	Synaptobrevin	K08518	STXBP5; syntaxin-binding protein 5	--	GO:0017075
ALHF_00487.g264	2190	KA644623	Regulator of G protein signaling protein	loco-PF	FBgn0020278	Regulation	Signal transduction	48097	Regulator of G-protein signaling, RGS	CL0272	RGS	PF00615.14	RGS	Regulator of G protein signaling domain	--	--	--	GO:0001965	GO:0005057	GO:0005096
ALHF_00489.g265	1845	KA644624	Signal recognition particle, alpha subunit	Gtp-bp-PA	FBgn0086679	Intra-cellular processes	Proteases	69322	Tricorn protease domain 2	\N	\N	PF04086.8	SRP-alpha_N	Signal recognition particle, alpha subunit, N-terminal	K13431	SRPR; signal recognition particle receptor subunit alpha	--	GO:0003674
ALHF_00491.g267	3189	KA644625	RhoGAP domain protein	Graf-PC	FBgn0030685	General	Protein interaction	103657	BAR/IMD domain-like	CL0409	GAP	PF00620.22	RhoGAP	RhoGAP domain	--	--	--	GO:0005100	GO:0005543
ALHF_00492.g268	2307	KA644626	Integrin, beta chain	mys-PA	FBgn0004657	Extra-cellular processes	Cell adhesion	53300	vWA-like	\N	\N	PF00362.13	Integrin_beta	Integrin, beta chain	K05719	ITGB1; integrin beta 1	--	GO:0004872	GO:0050839
ALHF_00493.g269	1362	KA644627	Adenylosuccinate synthetase	CG17273-PA	FBgn0027493	General	Small molecule binding	52540	P-loop containing nucleoside triphosphate hydrolases	CL0023	P-loop_NTPase	PF00709.16	Adenylsucc_synt	Adenylosuccinate synthetase	K01939	E6.3.4.4, purA; adenylosuccinate synthase	[EC:6.3.4.4]	GO:0000287	GO:0004019	GO:0005525
ALHF_00494.g270	1212	KA644628	hypothetical protein	CG17002-PB	FBgn0033122	NONA	not annotated	NONA	NONA	\N	\N	PF11853.3	DUF3373	Protein of unknown function (DUF3373)	K15307	GPS2; G protein pathway suppressor 2	--
ALHF_00494.g271	3999	KA644629	ABC transporter	Mdr49-PA	FBgn0004512	General	Small molecule binding	52540	P-loop containing nucleoside triphosphate hydrolases	CL0241	ABC_membrane	PF00664.18	ABC_membrane	ABC transporter transmembrane region	--	--	--	GO:0005524	GO:0015238	GO:0042623	GO:0042626
ALHF_00498.g272	615	KA644630	Proteasome subunit	CG17331-PA	FBgn0032596	Metabolism	Other enzymes	56235	N-terminal nucleophile aminohydrolases (Ntn hydrolases)	CL0052	NTN	PF00227.21	Proteasome	Proteasome subunit	K02734	PSMB2; 20S proteasome subunit beta 4	[EC:3.4.25.1]	GO:0004175	GO:0004298
ALHF_00499.g273	1503	KA644631	Alpha amylase	Amy-p-PA	FBgn0086679	Intra-cellular processes	Proteases	69322	Tricorn protease domain 2	CL0058	Glyco_hydro_tim	PF00128.19	Alpha-amylase	Alpha amylase, catalytic domain	K01176	E3.2.1.1, amyA, malS; alpha-amylase	[EC:3.2.1.1]
ALHF_00501.g274	591	KA644632	cuticle protein	Cpr62Bc-PA	FBgn0035281	NONA	not annotated	NONA	NONA	\N	\N	PF00379.18	Chitin_bind_4	Insect cuticle protein	--	--	--	GO:0005214
ALHF_00502.g275	1563	KA644633	Aldehyde dehydrogenase	CG17896-PB	FBgn0023537	Metabolism	Redox	53720	ALDH-like	CL0099	ALDH-like	PF00171.17	Aldedh	Aldehyde dehydrogenase family	K00140	mmsA, iolA, ALDH6A1; malonate-semialdehyde dehydrogenase (acetylating) / methylmalonate-semialdehyde dehydrogenase	[EC:1.2.1.181.2.1.27]	GO:0004491
ALHF_00503.g276	1197	KA644634	putative coiled-coil protein (DUF2205)	spn-F-PA	FBgn0086362	NONA	not annotated	NONA	NONA	\N	\N	PF10224.4	DUF2205	Predicted coiled-coil protein (DUF2205)	--	--	--	GO:0008569
ALHF_00506.g277	609	KA644635	Ribosomal protein L19e	RpL19-PB	FBgn0002607	Information	Translation	48140	Ribosomal protein L19 (L19e)	\N	\N	PF01280.15	Ribosomal_L19e	Ribosomal protein L19e	K02885	RP-L19e, RPL19; large subunit ribosomal protein L19e	--	GO:0003735
ALHF_00507.g278	369	KA644636	FtsK/Spo3E family	CG10375-PB	FBgn0039116	Intra-cellular processes	Protein modification	46565	Chaperone J-domain	CL0023	P-loop_NTPase	PF01580.13	FtsK_SpoIIIE	FtsK/SpoIIIE family	K09528	DNAJC8; DnaJ homolog subfamily C member 8	--	GO:0031072	GO:0051082
ALHF_00509.g279	744	KA644637	Endoplasmic reticulum-based factor for assembly of V-ATPase	CG7071-PB	FBgn0260467	NONA	not annotated	NONA	NONA	\N	\N	PF11712.3	Vma12	Endoplasmic reticulum-based factor for assembly of V-ATPase	--	--	--
ALHF_00510.g280	513	KA644638	hypothetical protein	--	--	NONA	not annotated	NONA	NONA	\N	\N	PF06679.7	DUF1180	Protein of unknown function (DUF1180)	--	--	--
ALHF_00511.g281	1095	KA644639	Methyltransferase	Art1-PA	FBgn0037834	Metabolism	Transferases	53335	S-adenosyl-L-methionine-dependent methyltransferases	CL0063	NADP_Rossmann	PF13847.1	Methyltransf_31	Methyltransferase domain	K11434	PRMT1; protein arginine N-methyltransferase 1	[EC:2.1.1.-]	GO:0016274	GO:0035241	GO:0035242	GO:0042054	GO:0044020
ALHF_00512.g282	2685	KA644640	hypothetical protein	CG11526-PA	FBgn0035437	NONA	not annotated	NONA	NONA	\N	\N	PF11882.3	DUF3402	Domain of unknown function (DUF3402)	--	--	--	GO:0003674
ALHF_00514.g283	1095	KA644641	hypothetical protein	CG5828-PA	FBgn0031682	NONA	not annotated	NONA	NONA	\N	\N	PF01937.14	DUF89	Protein of unknown function DUF89	K09680	coaW; type II pantothenate kinase	[EC:2.7.1.33]
ALHF_00515.g284	2649	KA644642	Gamma-glutamyltranspeptidase	CG4829-PE	FBgn0030796	Metabolism	Other enzymes	56235	N-terminal nucleophile aminohydrolases (Ntn hydrolases)	CL0052	NTN	PF01019.16	G_glu_transpept	Gamma-glutamyltranspeptidase	--	--	--	GO:0003810	GO:0003840
ALHF_00516.g285	1317	KA644643	RanBP1 domain protein	RanBP3-PA	FBgn0039110	Regulation	Signal transduction	50729	PH domain-like	CL0266	PH	PF00638.13	Ran_BP1	RanBP1 domain	K15304	RANBP3; Ran-binding protein 3	--
ALHF_00518.g286	642	KA644644	DNA/RNA non-specific endonuclease	CG14120-PA	FBgn0036321	Information	DNA replication/repair	54060	His-Me finger endonucleases	CL0263	His-Me_finger	PF01223.18	Endonuclease_NS	DNA/RNA non-specific endonuclease	--	--	--	GO:0003676	GO:0016787	GO:0046872
ALHF_00519.g287	567	KA644645	Hsp20/alpha crystallin family	l(2)efl-PA	FBgn0011296	Intra-cellular processes	Protein modification	49764	HSP20-like chaperones	CL0190	HSP20	PF00011.16	HSP20	Hsp20/alpha crystallin family	K09542	CRYAB; crystallin, alpha B	--
ALHF_00521.g288	465	KA644646	EF hand protein	Mlc1-PB	FBgn0002772	General	General	47473	EF-hand	CL0220	EF_hand	PF13499.1	EF_hand_5	EF-hand domain pair	--	--	--	GO:0000146	GO:0005509	GO:0042623
ALHF_00522.g289	462	KA644647	EF hand protein	Mlc1-PA	FBgn0002772	General	General	47473	EF-hand	CL0220	EF_hand	PF13499.1	EF_hand_5	EF-hand domain pair	--	--	--
ALHF_00523.g290	6036	KA644648	hypothetical protein	mbc-PB	FBgn0015513	Regulation	Signal transduction	50044	SH3-domain	CL0154	C2	PF14429.1	DOCK-C2	C2 domain in Dock180 and Zizimin proteins	K05727	DOCK3_4_5; dedicator of cytokinesis 3/4/5	--	GO:0005085	GO:0005515	GO:0005525	GO:0051020
ALHF_00524.g291	1069	KA649925	Alpha and gamma adaptin binding protein	--	--	NONA	not annotated	NONA	NONA	\N	\N	PF10199.4	Adaptin_binding	Alpha and gamma adaptin binding protein p34	--	--	--
ALHF_00525.g292	819	KA644649	hypothetical protein	eIF-2beta-PA	FBgn0004926	Information	Translation	100966	Translation initiation factor 2 beta, aIF2beta, N-terminal domain	\N	\N	PF01873.12	eIF-5_eIF-2B	Domain found in IF2B/IF5	K03238	EIF2S2; translation initiation factor 2 subunit 2	--	GO:0000049	GO:0003743	GO:0005525
ALHF_00527.g293	450	KA644650	Ribosomal protein L18e/L15	RpL27A-PA	FBgn0261606	Information	Translation	52080	Ribosomal proteins L15p and L18e	\N	\N	PF00828.14	Ribosomal_L18e	Ribosomal protein L18e/L15	K02900	RP-L27Ae, RPL27A; large subunit ribosomal protein L27Ae	--	GO:0003735
ALHF_00528.g294	777	KA644651	alpha/beta hydrolase	CG2772-PA	FBgn0031533	Metabolism	Other enzymes	53474	alpha/beta-Hydrolases	CL0028	AB_hydrolase	PF00561.15	Abhydrolase_1	alpha/beta hydrolase fold	--	--	--	GO:0004806
ALHF_00530.g295	2043	KA644652	Subtilase family protein	amon-PA	FBgn0023179	Intra-cellular processes	Proteases	52743	Subtilisin-like	\N	\N	PF00082.17	Peptidase_S8	Subtilase family	K01360	PCSK2; proprotein convertase subtilisin/kexin type 2	[EC:3.4.21.94]	GO:0004252	GO:0008233
ALHF_00531.g296	1386	KA644653	DEAD/DEAH box helicase	Dbp80-PB	FBgn0024804	General	Small molecule binding	52540	P-loop containing nucleoside triphosphate hydrolases	CL0023	P-loop_NTPase	PF00270.24	DEAD	DEAD/DEAH box helicase	--	--	--	GO:0003676	GO:0004004	GO:0005524	GO:0008026
ALHF_00532.g297	630	KA644654	RWD domain protein	CG10343-PA	FBgn0032703	Intra-cellular processes	Protein modification	54495	UBC-like	CL0208	UBC	PF05773.17	RWD	RWD domain	--	--	--
ALHF_00533.g298	606	KA644655	Ubiquinone biosynthesis protein COQ7	COQ7-PA	FBgn0029502	Intra-cellular processes	Ion m/tr	47240	Ferritin-like	CL0044	Ferritin	PF03232.8	COQ7	Ubiquinone biosynthesis protein COQ7	K06134	COQ7; ubiquinone biosynthesis monooxygenase Coq7	[EC:1.14.13.-]	GO:0016491	GO:0046914
ALHF_00534.g299	4272	KA644656	MyTH4 domain protein	Myo10A-PD	FBgn0263705	NONA	not annotated	NONA	NONA	\N	\N	PF00784.12	MyTH4	MyTH4 domain	K10361	MYO15; myosin XV	--	GO:0003774	GO:0005515	GO:0005524	GO:0042623
ALHF_00535.g300	636	KA644657	Ribosomal protein L13e	RpL13-PB	FBgn0011272	NONA	not annotated	NONA	NONA	\N	\N	PF01294.13	Ribosomal_L13e	Ribosomal protein L13e	K02873	RP-L13e, RPL13; large subunit ribosomal protein L13e	--	GO:0003735
ALHF_00537.g301	1332	KA644658	Glycosyl hydrolase	Cht8-PA	FBgn0034580	Metabolism	Carbohydrate m/tr	51445	(Trans)glycosidases	CL0058	Glyco_hydro_tim	PF00704.23	Glyco_hydro_18	Glycosyl hydrolases family 18	K01183	E3.2.1.14; chitinase	[EC:3.2.1.14]	GO:0004568	GO:0008061	GO:0043169
ALHF_00538.g302	555	KA644659	Ubiquitin-conjugating enzyme	CG8188-PB	FBgn0030863	Intra-cellular processes	Protein modification	54495	UBC-like	CL0208	UBC	PF00179.21	UQ_con	Ubiquitin-conjugating enzyme	K10583	UBE2S, E2EPF; ubiquitin-conjugating enzyme E2 S	[EC:6.3.2.19]	GO:0004842
ALHF_00539.g303	1789	KA649926	PDZ domain protein	pyd-PJ	FBgn0262614	NONA	not annotated	NONA	NONA	CL0466	PDZ-like	PF00595.19	PDZ	PDZ domain (Also known as DHR or GLGF)	K00942	E2.7.4.8, gmk; guanylate kinase	[EC:2.7.4.8]
ALHF_00540.g304	3309	KA644660	Formin-like protein	CG32138-PC	FBgn0052138	General	General	48371	ARM repeat	\N	\N	PF02181.18	FH2	Formin Homology 2 Domain	--	--	--	GO:0003779	GO:0017048
ALHF_00542.g305	1269	KA644661	Glycosyl hydrolase	GNBP3-PA	FBgn0040321	Metabolism	Secondary metabolism	49899	Concanavalin A-like lectins/glucanases	CL0004	Concanavalin	PF00722.16	Glyco_hydro_16	Glycosyl hydrolases family 16	--	--	--	GO:0004553	GO:0008329	GO:0051636
ALHF_00544.g306	2139	KA644662	Leucine Rich repeat protein	wdp-PB	FBgn0034718	General	General	52058	L domain-like	CL0022	LRR	PF12799.2	LRR_4	Leucine Rich repeats (2 copies)	--	--	--
ALHF_00548.g308	558	KA644663	hypothetical protein	--	--	NONA	not annotated	NONA	NONA	--	--	no	--	annotation --	--	--	--
ALHF_00549.g309	2214	KA644664	hypothetical protein	CG7384-PA	FBgn0032262	NONA	not annotated	NONA	NONA	\N	\N	PF04087.9	DUF389	Domain of unknown function (DUF389)	--	--	--
ALHF_00550.g310	924	KA644665	NUDE protein	nudE-PB	FBgn0036059	NONA	not annotated	NONA	NONA	\N	\N	PF04880.8	NUDE_C	NUDE protein, C-terminal conserved region	--	--	--	GO:0008017
ALHF_00551.g311	957	KA644666	Oxidoreductase FAD-binding protein	CG5946-PF	FBgn0036211	Metabolism	Redox	52343	Ferredoxin reductase-like, C-terminal NADP-linked domain	CL0076	FAD_Lum_binding	PF00970.19	FAD_binding_6	Oxidoreductase FAD-binding domain	K00326	E1.6.2.2; cytochrome-b5 reductase	[EC:1.6.2.2]	GO:0004128
ALHF_00553.g312	2022	KA644667	Heme NO binding associated	Gycalpha99B-PA	FBgn0013972	Regulation	Signal transduction	55073	Nucleotide cyclase	\N	\N	PF07701.9	HNOBA	Heme NO binding associated	K12318	GUCY1A; guanylate cyclase soluble subunit alpha	[EC:4.6.1.2]	GO:0004383	GO:0020037
ALHF_00554.g313	1491	KA644668	WD domain protein	tws-PF	FBgn0004889	General	General	50978	WD40 repeat-like	CL0186	Beta_propeller	PF00400.27	WD40	WD domain, G-beta repeat	K04354	PPP2R2; protein phosphatase 2 (formerly 2A), regulatory subunit B	--	GO:0004722	GO:0008601
ALHF_00555.g314	1335	KA649927	Arsenite-resistance protein 2	Ars2-PA	FBgn0033062	NONA	not annotated	NONA	NONA	\N	\N	PF04959.8	ARS2	Arsenite-resistance protein 2	--	--	--
ALHF_00556.g315	1257	KA644669	Double-stranded RNA binding motif protein	loqs-PB	FBgn0032515	Regulation	RNA binding, m/tr	54768	dsRNA-binding domain-like	CL0196	DSRM	PF00035.20	dsrm	Double-stranded RNA binding motif	--	--	--
ALHF_00557.g316	6321	KA644670	Ion transport protein	para-PD	FBgn0260993	Intra-cellular processes	Ion m/tr	81324	Voltage-gated potassium channels	CL0030	Ion_channel	PF00520.26	Ion_trans	Ion transport protein	K05388	SCNAN; voltage-gated sodium channel alpha, invertebrate	--
ALHF_00558.g317	1308	KA644671	Elongation factor Tu	EfTuM-PB	FBgn0024556	General	Small molecule binding	52540	P-loop containing nucleoside triphosphate hydrolases	CL0023	P-loop_NTPase	PF00009.22	GTP_EFTU	Elongation factor Tu GTP binding domain	K02358	tuf, TUFM; elongation factor Tu	--	GO:0003746	GO:0003924	GO:0005525
ALHF_00559.g318	1131	KA644672	Ubiquitin	CG3223-PA	FBgn0037538	General	Protein interaction	46934	UBA-like	CL0072	Ubiquitin	PF00240.18	ubiquitin	Ubiquitin family	--	--	--
ALHF_00560.g319	1008	KA644673	PAP2 superfamily protein	CG11426-PA	FBgn0037166	Metabolism	Redox	48317	Acid phosphatase/Vanadium-dependent haloperoxidase	CL0525	pap2	PF01569.16	PAP2	PAP2 superfamily	K01080	PPAP2; phosphatidate phosphatase	[EC:3.1.3.4]	GO:0008195
ALHF_00563.g320	1002	KA644674	hypothetical protein	jp-PE	FBgn0032129	Information	Chromatin structure	82185	Histone H3 K4-specific methyltransferase SET7/9 N-terminal domain	--	--	--	--	--	--	--	--	GO:0003674
ALHF_00564.g321	885	KA644675	WD domain protein	Ciao1-PA	FBgn0033972	General	General	50978	WD40 repeat-like	CL0186	Beta_propeller	PF00400.27	WD40	WD domain, G-beta repeat	--	--	--	GO:0003674
ALHF_00565.g322	411	KA644676	FAM92 protein	--	--	NONA	not annotated	NONA	NONA	CL0145	Golgi-transport	PF06730.6	FAM92	FAM92 protein	--	--	--
ALHF_00567.g323	1248	KA644677	Trypsin	CG5390-PA	FBgn0032213	Intra-cellular processes	Proteases	50494	Trypsin-like serine proteases	CL0124	Peptidase_PA	PF00089.21	Trypsin	Trypsin	--	--	--	GO:0004252
ALHF_00569.g324	1653	KA644678	Adenosine/AMP deaminase	Adgf-A-PB	FBgn0036752	Metabolism	Other enzymes	51556	Metallo-dependent hydrolases	CL0034	Amidohydrolase	PF00962.17	A_deaminase	Adenosine/AMP deaminase	K01488	E3.5.4.4, ADA, add; adenosine deaminase	[EC:3.5.4.4]	GO:0004000	GO:0008083
ALHF_00572.g325	2178	KA644679	Groucho/TLE	gro-PF	FBgn0001139	General	General	50978	WD40 repeat-like	\N	\N	PF03920.10	TLE_N	Groucho/TLE N-terminal Q-rich domain	K04497	GROUCHO; groucho	--	GO:0001106	GO:0003677	GO:0003714	GO:0005515	GO:0008134	GO:0070491
ALHF_00573.g326	684	KA644680	Class 2 Aldolase and Adducin	CG11134-PA	FBgn0030518	Metabolism	Other enzymes	53639	AraD/HMP-PK domain-like	\N	\N	PF00596.16	Aldolase_II	Class II Aldolase and Adducin N-terminal domain	K08964	mtnB; methylthioribulose-1-phosphate dehydratase	[EC:4.2.1.109]	GO:0046872
ALHF_00574.g327	1437	KA644681	Tetratricopeptide repeat protein	CG8223-PB	FBgn0037624	General	Protein interaction	48452	TPR-like	CL0020	TPR	PF13424.1	TPR_12	Tetratricopeptide repeat	--	--	--	GO:0005488
ALHF_00578.g328	1425	KA644682	Respiratory-chain NADH dehydrogenase 51 Kd subunit	CG9140-PA	FBgn0031771	General	Protein interaction	142019	Nqo1 FMN-binding domain-like	CL0105	Hybrid	PF01512.12	Complex1_51K	Respiratory-chain NADH dehydrogenase 51 Kd subunit	K03942	NDUFV1; NADH dehydrogenase (ubiquinone) flavoprotein 1	[EC:1.6.5.31.6.99.3]	GO:0003954	GO:0008137	GO:0010181	GO:0051287	GO:0051539
ALHF_00587.g331	750	KA644683	Leucine Rich repeat protein	CG31076-PB	FBgn0051076	NONA	not annotated	NONA	NONA	CL0022	LRR	PF12799.2	LRR_4	Leucine Rich repeats (2 copies)	--	--	--
ALHF_00591.g332	1080	KA644684	cuticle protein	CG8927-PA	FBgn0038405	NONA	not annotated	NONA	NONA	\N	\N	PF00379.18	Chitin_bind_4	Insect cuticle protein	--	--	--	GO:0042302
ALHF_00594.g333	3570	KA644685	protein kinase	Pkn-PB	FBgn0020621	Regulation	Kinases/phosphatases	56112	Protein kinase-like (PK-like)	CL0016	PKinase	PF00069.20	Pkinase	Protein kinase domain	K06071	PKN; protein kinase N	[EC:2.7.11.13]	GO:0004672	GO:0004674	GO:0004697	GO:0005524
ALHF_00596.g334	1356	KA644686	hypothetical protein	CG13252-PA	FBgn0037016	Extra-cellular processes	Cell adhesion	57603	FnI-like domain	CL0451	FnI-like	PF00093.13	VWC	von Willebrand factor type C domain	--	--	--
ALHF_00601.g335	1701	KA644687	MYND finger protein	CG14590-PA	FBgn0033061	Intra-cellular processes	Ion m/tr	82199	SET domain	CL0175	TRASH	PF01753.13	zf-MYND	MYND finger	--	--	--	GO:0008270	GO:0042826
ALHF_00602.g336	816	KA644688	Inhibitor of growth proteins histone-binding protein	CG9293-PB	FBgn0032516	Information	DNA replication/repair	57903	FYVE/PHD zinc finger	\N	\N	PF12998.2	ING	Inhibitor of growth proteins N-terminal histone-binding	K11345	ING5; inhibitor of growth protein 5	--	GO:0008270
ALHF_00604.g337	1560	KA644689	Aminotransferase class-3	CG11241-PB	FBgn0037186	Metabolism	Transferases	53383	PLP-dependent transferases	CL0061	PLP_aminotran	PF00202.16	Aminotran_3	Aminotransferase class-III	K00827	AGXT2; alanine-glyoxylate transaminase / (R)-3-amino-2-methylpropionate-pyruvate transaminase	[EC:2.6.1.442.6.1.40]	GO:0008453	GO:0030170
ALHF_00605.g338	447	KA644690	hypothetical protein	--	--	NONA	not annotated	NONA	NONA	--	--	no	--	annotation --	--	--	--
ALHF_00609.g339	1074	KA649928	hypothetical protein	CG10650-PA	FBgn0046302	NONA	not annotated	NONA	NONA	\N	\N	PF05444.7	DUF753	Protein of unknown function (DUF753)	--	--	--
ALHF_00610.g340	3624	KA644691	Kinase associated domain 1 protein	CG42856-PC	FBgn0262103	NONA	not annotated	NONA	NONA	\N	\N	PF02149.14	KA1	Kinase associated domain 1	--	--	--	GO:0004674	GO:0005524
ALHF_00613.g341	1143	KA644692	FKBP-type peptidyl-prolyl cis-trans isomerase	FK506-bp1-PA	FBgn0013269	Intra-cellular processes	Protein modification	54534	FKBP-like	\N	\N	PF00254.23	FKBP_C	FKBP-type peptidyl-prolyl cis-trans isomerase	K14826	FPR3_4; FK506-binding nuclear protein	[EC:5.2.1.8]	GO:0003755	GO:0005515	GO:0005528	GO:0070594
ALHF_00614.g342	4713	KA644693	Plexin cytoplasmic protein	plexB-PB	FBgn0025740	Extra-cellular processes	Cell adhesion	101912	Sema domain	\N	\N	PF08337.7	Plexin_cytopl	Plexin cytoplasmic RasGAP domain	K06821	PLXNB; plexin B	--	GO:0005515	GO:0017154
ALHF_00615.g343	1545	KA644694	Myb-like protein	Ada2b-PB	FBgn0000153	Metabolism	Transferases	53383	PLP-dependent transferases	CL0123	HTH	PF00249.26	Myb_DNA-binding	Myb-like DNA-binding domain	K15127	TADA2B; transcriptional adapter 2-beta	--	GO:0004068	GO:0004351	GO:0030170
ALHF_00621.g345	7464	KA644695	FAT domain protein	Tor-PA	FBgn0021796	General	General	48371	ARM repeat	CL0020	TPR	PF02259.18	FAT	FAT domain	K07203	FRAP; FKBP12-rapamycin complex-associated protein	--	GO:0004672	GO:0016773	GO:0043621
ALHF_00624.g346	768	KA644696	hypothetical protein	--	--	NONA	not annotated	NONA	NONA	--	--	no	--	annotation --	--	--	--
ALHF_00625.g347	1359	KA644697	Carboxylesterase	clt-PA	FBgn0086367	NONA	not annotated	NONA	NONA	CL0028	AB_hydrolase	PF00135.23	COesterase	Carboxylesterase family	--	--	--	GO:0003832	GO:0016787	GO:0031964
ALHF_00626.g348	2838	KA644698	hypothetical protein	Ranbp16-PF	FBgn0053180	General	General	48371	ARM repeat	CL0020	TPR	PF08767.6	CRM1_C	CRM1 C terminal	--	--	--	GO:0005049	GO:0005488	GO:0008536	GO:0008565
ALHF_00628.g349	1320	KA644699	ATPase family associated protein	Pros26.4-PA	FBgn0015282	General	Small molecule binding	52540	P-loop containing nucleoside triphosphate hydrolases	CL0023	P-loop_NTPase	PF00004.24	AAA	ATPase family associated with various cellular activities (AAA)	K03062	PSMC1, RPT2; 26S proteasome regulatory subunit T2	--	GO:0004175	GO:0005524	GO:0016887
ALHF_00629.g350	462	KA644700	Copper/zinc superoxide dismutase	Sod-PA	FBgn0003462	Metabolism	Redox	49329	Cu,Zn superoxide dismutase-like	\N	\N	PF00080.15	Sod_Cu	Copper/zinc superoxide dismutase (SODC)	K04565	E1.15.1.1C, sodC, SOD1; Cu/Zn superoxide dismutase	[EC:1.15.1.1]	GO:0004784	GO:0016209	GO:0046872
ALHF_00630.g351	10149	KA644701	hypothetical protein	Vps13-PB	FBgn0033194	NONA	not annotated	NONA	NONA	\N	\N	PF06650.7	DUF1162	Protein of unknown function (DUF1162)	--	--	--
ALHF_00632.g352	2178	KA644702	Peptidase family M13	CG14526-PB	FBgn0027578	Intra-cellular processes	Proteases	55486	Metalloproteases ("zincins"), catalytic domain	\N	\N	PF05649.8	Peptidase_M13_N	Peptidase family M13	--	--	--	GO:0004222
ALHF_00633.g353	942	KA644703	RNA ligase-like protein	CG12129-PA	FBgn0033475	Information	RNA processing	54791	Eukaryotic type KH-domain (KH-domain type I)	CL0247	2H	PF10469.4	AKAP7_NLS	AKAP7 2'5' RNA ligase-like domain	--	--	--	GO:0003723	GO:0003824
ALHF_00636.g354	1455	KA644704	Glycosyl hydrolase	alpha-Man-I-PO	FBgn0259170	Metabolism	Carbohydrate m/tr	48225	Seven-hairpin glycosidases	CL0059	6_Hairpin	PF01532.15	Glyco_hydro_47	Glycosyl hydrolase family 47	K01230	MAN1; mannosyl-oligosaccharide alpha-1,2-mannosidase	[EC:3.2.1.113]	GO:0004571	GO:0005509
ALHF_00638.g355	1476	KA644705	hypothetical protein	Spn-PJ	FBgn0010905	NONA	not annotated	NONA	NONA	CL0003	SAM	PF00536.25	SAM_1	SAM domain (Sterile alpha motif)	--	--	--	GO:0008157
ALHF_00639.g356	366	KA644706	Glutamine synthetase	Gs2-PA	FBgn0001145	Metabolism	Amino acids m/tr	55931	Glutamine synthetase/guanido kinase	CL0286	GCS	PF00120.19	Gln-synt_C	Glutamine synthetase, catalytic domain	K01915	glnA; glutamine synthetase	[EC:6.3.1.2]	GO:0004356
ALHF_00640.g357	1155	KA644707	Cdc37 Hsp90 binding domain protein	Cdc37-PA	FBgn0011573	Information	Translation	101391	Hsp90 co-chaperone CDC37	\N	\N	PF08565.6	CDC37_M	Cdc37 Hsp90 binding domain	K09554	CDC37; cell division cycle protein 37	--	GO:0019901	GO:0030296	GO:0051082	GO:0051087
ALHF_00644.g358	510	KA644708	MAPEG family	CG33178-PA	FBgn0053178	NONA	not annotated	NONA	NONA	\N	\N	PF01124.13	MAPEG	MAPEG family	--	--	--
ALHF_00646.g359	399	KA644709	Hemolymph juvenile hormone binding protein (JHBP)	CG17189-PA	FBgn0039485	NONA	not annotated	NONA	NONA	\N	\N	PF06585.6	JHBP	Haemolymph juvenile hormone binding protein (JHBP)	--	--	--
ALHF_00647.g360	333	KA649929	hypothetical protein	Npc1a-PD	FBgn0024320	Intra-cellular processes	Transport	82866	Multidrug efflux transporter AcrB transmembrane domain	--	--	--	--	--	K12385	NPC1; Niemann-Pick C1 protein	--	GO:0008158
ALHF_00648.g361	1143	KA644710	protein kinase	bsk-PE	FBgn0000229	Regulation	Kinases/phosphatases	56112	Protein kinase-like (PK-like)	CL0016	PKinase	PF00069.20	Pkinase	Protein kinase domain	K04440	JNK; c-Jun N-terminal kinase	[EC:2.7.11.24]	GO:0004674	GO:0004705	GO:0004707	GO:0005515	GO:0005524
ALHF_00649.g362	726	KA644711	hypothetical protein	CG8675-PA	FBgn0030834	NONA	not annotated	NONA	NONA	\N	\N	PF10217.4	DUF2039	Uncharacterized conserved protein (DUF2039)	--	--	--
ALHF_00653.g364	1266	KA644712	Ecdysteroid kinase	CG13659-PA	FBgn0039319	Regulation	Kinases/phosphatases	56112	Protein kinase-like (PK-like)	CL0016	PKinase	PF02958.15	EcKinase	Ecdysteroid kinase	--	--	--	GO:0016772
ALHF_00654.g365	828	KA644713	hypothetical protein	ImpL2-PC	FBgn0001257	Extra-cellular processes	Cell adhesion	48726	Immunoglobulin	CL0011	Ig	PF07679.11	I-set	Immunoglobulin I-set domain	--	--	--
ALHF_00656.g366	1356	KA644714	DNA methyltransferase 1-associated protein 1 (DMAP1)	DMAP1-PA	FBgn0034537	NONA	not annotated	NONA	NONA	\N	\N	PF05499.7	DMAP1	DNA methyltransferase 1-associated protein 1 (DMAP1)	K11324	DMAP1, SWC4, EAF2; DNA methyltransferase 1-associated protein 1	--	GO:0003677
ALHF_00657.g367	1851	KA644715	FDF domain protein	Edc3-PB	FBgn0036735	NONA	not annotated	NONA	NONA	\N	\N	PF09532.5	FDF	FDF domain	K12615	EDC3; enhancer of mRNA-decapping protein 3	--
ALHF_00658.g368	2130	KA644716	Endonuclease/Exonuclease/phosphatase family protein	Ocrl-PA	FBgn0015374	Intra-cellular processes	Protein modification	54495	UBC-like	\N	\N	PF03372.18	Exo_endo_phos	Endonuclease/Exonuclease/phosphatase family	--	--	--	GO:0004842
ALHF_00659.g369	738	KA644717	YhhN-like protein	CG7582-PA	FBgn0039681	NONA	not annotated	NONA	NONA	\N	\N	PF07947.9	YhhN	YhhN-like protein	--	--	--
ALHF_00660.g370	690	KA649930	Phosphatidylinositol transfer protein	rdgB-PH	FBgn0003218	General	General	55961	Bet v1-like	CL0209	Bet_V_1_like	PF02121.13	IP_trans	Phosphatidylinositol transfer protein	--	--	--
ALHF_00661.g371	7224	KA644718	Beta-ketoacyl synthase	CG17374-PC	FBgn0040001	NONA	not annotated	NONA	NONA	CL0046	Thiolase	PF00109.21	ketoacyl-synt	Beta-ketoacyl synthase, N-terminal domain	K00665	FASN; fatty acid synthase, animal type	[EC:2.3.1.85]	GO:0000036	GO:0000166	GO:0004312	GO:0008270	GO:0016491	GO:0016788	GO:0048037
ALHF_00666.g372	2592	KA644719	exonuclease	Rrp6-PB	FBgn0038269	Metabolism	Nucleotide m/tr	53098	Ribonuclease H-like	CL0219	RNase_H	PF01612.15	DNA_pol_A_exo1	3'-5' exonuclease	K12591	RRP6, EXOSC10; exosome complex exonuclease RRP6	[EC:3.1.13.-]	GO:0000166	GO:0003676	GO:0008408
ALHF_00667.g373	2028	KA644720	Sodium:neurotransmitter symporter family protein	CG43066-PA	FBgn0262476	NONA	not annotated	NONA	NONA	\N	\N	PF00209.13	SNF	Sodium:neurotransmitter symporter family	K05048	SLC6A15S; solute carrier family 6 (neurotransmitter transporter, amino acid/orphan) member 15/16/17/18/20	--	GO:0005215	GO:0005326	GO:0005328
ALHF_00676.g375	1002	KA644721	lactate/malate dehydrogenase	Mdh1-PA	FBgn0262782	Metabolism	Redox	56327	LDH C-terminal domain-like	CL0341	LDH_C	PF02866.13	Ldh_1_C	lactate/malate dehydrogenase, alpha/beta C-terminal domain	K00025	MDH1; malate dehydrogenase	[EC:1.1.1.37]	GO:0000166	GO:0030060
ALHF_00678.g376	2406	KA644722	Hsp90 protein	Gp93-PA	FBgn0039562	Information	Translation	54211	Ribosomal protein S5 domain 2-like	\N	\N	PF00183.13	HSP90	Hsp90 protein	K09487	HSP90B, TRA1; heat shock protein 90kDa beta	--	GO:0005524	GO:0051082
ALHF_00682.g378	960	KA644723	Sulfotransferase	CG5431-PB	FBgn0034888	General	Small molecule binding	52540	P-loop containing nucleoside triphosphate hydrolases	CL0023	P-loop_NTPase	PF00685.22	Sulfotransfer_1	Sulfotransferase domain	K01018	E2.8.2.9; tyrosine-ester sulfotransferase	[EC:2.8.2.9]	GO:0017067
ALHF_00683.g379	870	KA644724	High-temperature-induced dauer-formation protein	CG8155-PA	FBgn0034009	Regulation	Signal transduction	47923	Ypt/Rab-GAP domain of gyp1p	CL0456	Golgi_traff	PF12722.2	Hid1	High-temperature-induced dauer-formation protein	--	--	--	GO:0005097
ALHF_00685.g381	1797	KA644725	protein kinase	smi35A-PE	FBgn0016930	Regulation	Kinases/phosphatases	56112	Protein kinase-like (PK-like)	CL0016	PKinase	PF00069.20	Pkinase	Protein kinase domain	K08825	DYRK; dual-specificity tyrosine-(Y)-phosphorylation regulated kinase	[EC:2.7.12.1]	GO:0004672	GO:0004674	GO:0004713	GO:0005524	GO:0016740
ALHF_00688.g382	339	KA644726	hypothetical protein	CG13585-PD	FBgn0035020	NONA	not annotated	NONA	NONA	\N	\N	PF11027.3	DUF2615	Protein of unknown function (DUF2615)	--	--	--
ALHF_00690.g383	2182	KA649931	DnaJ	osp-PF	FBgn0003016	Regulation	Signal transduction	50729	PH domain-like	CL0392	Chaperone-J	PF00226.26	DnaJ	DnaJ domain	--	--	--	GO:0003674	GO:0005543
ALHF_00692.g384	846	KA644727	SPFH domain / Band 7 family protein	Flo-2-PH	FBgn0024753	Intra-cellular processes	Ion m/tr	117892	Band 7/SPFH domain	CL0433	SPFH	PF01145.20	Band_7	SPFH domain / Band 7 family	K07192	FLOT; flotillin	--
ALHF_00694.g385	1383	KA644728	Cytidylyltransferase family	CdsA-PA	FBgn0010350	NONA	not annotated	NONA	NONA	CL0234	CTPT	PF01148.15	CTP_transf_1	Cytidylyltransferase family	K00981	E2.7.7.41, CDS1, cdsA; phosphatidate cytidylyltransferase	[EC:2.7.7.41]	GO:0004605
ALHF_00700.g387	1122	KA644729	hypothetical protein	--	--	NONA	not annotated	NONA	NONA	\N	\N	PF04407.7	DUF531	Protein of unknown function (DUF531)	--	--	--
ALHF_00707.g388	1851	KA644730	Initiation factor 2 subunit family	eIF2B-delta-PD	FBgn0034858	Metabolism	Transferases	100950	NagB/RpiA/CoA transferase-like	CL0246	ISOCOT_Fold	PF01008.12	IF-2B	Initiation factor 2 subunit family	K03680	EIF2B4; translation initiation factor eIF-2B subunit delta	--	GO:0003743
ALHF_00712.g389	543	KA649932	Fibrinogen	CG30281-PA	FBgn0050281	Extra-cellular processes	Blood clotting	56496	Fibrinogen C-terminal domain-like	CL0422	Fibrinogen_C	PF00147.13	Fibrinogen_C	Fibrinogen beta and gamma chains, C-terminal globular domain	--	--	--
ALHF_00714.g390	1917	KA644731	hypothetical protein	CG12065-PF	FBgn0030052	Metabolism	Nucleotide m/tr	53167	Purine and uridine phosphorylases	--	--	--	--	--	--	--	--	GO:0003824
ALHF_00719.g391	1098	KA644732	Poly A polymerase	CG2100-PB	FBgn0037369	Information	Transcription	81891	Poly A polymerase C-terminal region-like	CL0260	NTP_transf	PF01743.15	PolyA_pol	Poly A polymerase head domain	K00974	cca; tRNA nucleotidyltransferase (CCA-adding enzyme)	[EC:2.7.7.723.1.3.-3.1.4.-]	GO:0003723	GO:0004652
ALHF_00720.g392	1422	KA644733	Leucine rich repeat protein	alrm-PA	FBgn0039332	General	General	52058	L domain-like	CL0022	LRR	PF13855.1	LRR_8	Leucine rich repeat	--	--	--
ALHF_00723.g393	754	KA649933	WW domain protein	yki-PF	FBgn0034970	General	Protein interaction	51045	WW domain	\N	\N	PF00397.21	WW	WW domain	--	--	--	GO:0003713	GO:0004842	GO:0008134
ALHF_00727.g395	1686	KA644734	protein kinase	CG4839-PA	FBgn0032187	Regulation	Kinases/phosphatases	56112	Protein kinase-like (PK-like)	CL0016	PKinase	PF00069.20	Pkinase	Protein kinase domain	K07376	PRKG; protein kinase, cGMP-dependent	[EC:2.7.11.12]	GO:0004674	GO:0004692	GO:0005524
ALHF_00728.g396	1062	KA644735	hypothetical protein	--	--	NONA	not annotated	NONA	NONA	--	--	no	--	annotation --	--	--	--
ALHF_00730.g397	657	KA644736	hypothetical protein	CG11178-PB	FBgn0030499	NONA	not annotated	NONA	NONA	--	--	--	--	--	--	--	--
ALHF_00732.g398	3735	KA644737	hypothetical protein	CG3764-PA	FBgn0036684	NONA	not annotated	NONA	NONA	--	--	--	--	--	--	--	--
ALHF_00733.g399	891	KA644738	Tetraspanin	Tsp86D-PB	FBgn0037848	Extra-cellular processes	Immune response	48652	Tetraspanin	CL0347	Tetraspannin	PF00335.15	Tetraspannin	Tetraspanin family	--	--	--	GO:0003674
ALHF_00735.g400	498	KA644739	Fibrillarin	Fib-PA	FBgn0003062	Metabolism	Transferases	53335	S-adenosyl-L-methionine-dependent methyltransferases	CL0063	NADP_Rossmann	PF01269.12	Fibrillarin	Fibrillarin	K14563	NOP1, FBL; rRNA 2'-O-methyltransferase fibrillarin	[EC:2.1.1.-]	GO:0003729	GO:0008168
ALHF_00738.g401	897	KA644740	Exosome complex exonuclease RRP4 region	Rrp4-PA	FBgn0034879	Information	RNA processing	54791	Eukaryotic type KH-domain (KH-domain type I)	\N	\N	PF14382.1	ECR1_N	Exosome complex exonuclease RRP4 N-terminal region	K03679	RRP4, EXOSC2; exosome complex component RRP4	--	GO:0000175
ALHF_00740.g402	705	KA644741	ASF1 like histone chaperone	asf1-PB	FBgn0029094	Regulation	Other regulatory function	101546	ASF1-like	CL0463	ASF1-like	PF04729.8	ASF1_hist_chap	ASF1 like histone chaperone	K10753	ASF1; histone chaperone ASF1	--	GO:0005515
ALHF_00742.g403	1332	KA644742	WD domain protein	tws-PH	FBgn0004889	General	General	50978	WD40 repeat-like	CL0186	Beta_propeller	PF00400.27	WD40	WD domain, G-beta repeat	K04354	PPP2R2; protein phosphatase 2 (formerly 2A), regulatory subunit B	--
ALHF_00743.g404	1626	KA644743	Zinc-finger protein	CG2116-PA	FBgn0030003	Regulation	DNA-binding	57667	beta-beta-alpha zinc fingers	CL0361	C2H2-zf	PF13465.1	zf-H2C2_2	Zinc-finger double domain	--	--	--	GO:0003676	GO:0008270
ALHF_00745.g405	1362	KA644744	N-Acetylglucosaminyltransferase-4 (GnT-4) conserved region	CG9384-PA	FBgn0036446	NONA	not annotated	NONA	NONA	\N	\N	PF04666.8	Glyco_transf_54	N-Acetylglucosaminyltransferase-IV (GnT-IV) conserved region	K00738	MGAT4A_B; alpha-1,3-mannosylglycoprotein beta-1,4-N-acetylglucosaminyltransferase A/B	[EC:2.4.1.145]	GO:0008454
ALHF_00746.g406	1530	KA644745	hypothetical protein	SP1029-PA	FBgn0263236	Intra-cellular processes	Proteases	55486	Metalloproteases ("zincins"), catalytic domain	\N	\N	PF11838.3	DUF3358	Domain of unknown function (DUF3358)	K11140	ANPEP; aminopeptidase N	[EC:3.4.11.2]	GO:0004046	GO:0004177	GO:0008237	GO:0008270
ALHF_00747.g407	1797	KA644746	hypothetical protein	pyd-PJ	FBgn0262614	NONA	not annotated	NONA	NONA	--	--	--	--	--	K00942	E2.7.4.8, gmk; guanylate kinase	[EC:2.7.4.8]	GO:0004385	GO:0050839
ALHF_00748.g408	4980	KA644747	hypothetical protein	CG13800-PA	FBgn0035338	NONA	not annotated	NONA	NONA	--	--	--	--	--	--	--	--
ALHF_00751.g410	1920	KA644748	DNA-binding protein	mre11-PB	FBgn0020270	Intra-cellular processes	Proteases	56300	Metallo-dependent phosphatases	\N	\N	PF04152.9	Mre11_DNA_bind	Mre11 DNA-binding presumed domain	K10865	MRE11; double-strand break repair protein MRE11	--	GO:0004519	GO:0004527	GO:0030145
ALHF_00752.g411	531	KA649934	Ankyrin	CG31919-PF	FBgn0031674	General	Protein interaction	48403	Ankyrin repeat	CL0465	Ank	PF13637.1	Ank_4	Ankyrin repeats (many copies)	--	--	--
ALHF_00755.g412	5634	KA644749	hypothetical protein	CG13531-PB	FBgn0034786	NONA	not annotated	NONA	NONA	--	--	--	--	--	--	--	--
ALHF_00756.g413	876	KA644750	hypothetical protein	inaF-D-PB	FBgn0260812	NONA	not annotated	NONA	NONA	--	--	--	--	--	--	--	--	GO:0005246	GO:0016247
ALHF_00757.g414	1017	KA644751	Arginase family	arg-PA	FBgn0023535	Metabolism	Amino acids m/tr	52768	Arginase/deacetylase	CL0302	Arginase	PF00491.16	Arginase	Arginase family	K01476	E3.5.3.1, rocF, arg; arginase	[EC:3.5.3.1]	GO:0004053	GO:0046872
ALHF_00758.g415	945	KA644752	GTP cyclohydrolase I	Pu-PC	FBgn0003162	Metabolism	Nucleotide m/tr	55620	Tetrahydrobiopterin biosynthesis enzymes-like	CL0334	THBO-biosyn	PF01227.17	GTP_cyclohydroI	GTP cyclohydrolase I	K01495	E3.5.4.16, folE; GTP cyclohydrolase I	[EC:3.5.4.16]	GO:0003934	GO:0060308
ALHF_00760.g416	1362	KA644753	Homeobox	CG11617-PB	FBgn0031232	Regulation	DNA-binding	46689	Homeodomain-like	CL0123	HTH	PF05920.6	Homeobox_KN	Homeobox KN domain	--	--	--	GO:0003700	GO:0043565
ALHF_00761.g417	1770	KA644754	Peptidase family M13	CG9507-PA	FBgn0031808	Intra-cellular processes	Proteases	55486	Metalloproteases ("zincins"), catalytic domain	\N	\N	PF05649.8	Peptidase_M13_N	Peptidase family M13	--	--	--	GO:0004222
ALHF_00764.g418	1536	KA644755	Presenilin	Psn-PC	FBgn0019947	NONA	not annotated	NONA	NONA	CL0130	Peptidase_AD	PF01080.12	Presenilin	Presenilin	K04505	PSEN1, PS1; presenilin 1	[EC:3.4.23.-]	GO:0004190
ALHF_00767.g419	2601	KA644756	LIM domain protein	Rassf-PA	FBgn0039055	Regulation	DNA-binding	57716	Glucocorticoid receptor-like (DNA-binding domain)	\N	\N	PF00412.17	LIM	LIM domain	--	--	--	GO:0005515	GO:0008270
ALHF_00768.g420	783	KA644757	Proliferating cell nuclear antigen	mus209-PA	FBgn0005655	Information	DNA replication/repair	55979	DNA clamp	CL0060	DNA_clamp	PF02747.10	PCNA_C	Proliferating cell nuclear antigen, C-terminal domain	K04802	PCNA; proliferating cell nuclear antigen	--	GO:0003677	GO:0030337
ALHF_00769.g421	1086	KA644758	7 transmembrane receptor (Secretin family)	mthl10-PE	FBgn0035132	Regulation	Signal transduction	63877	Methuselah ectodomain	CL0192	GPCR_A	PF00002.19	7tm_2	7 transmembrane receptor (Secretin family)	--	--	--	GO:0004930
ALHF_00771.g422	1140	KA644759	Carboxylesterase	CG4757-PA	FBgn0027584	Metabolism	Other enzymes	53474	alpha/beta-Hydrolases	CL0028	AB_hydrolase	PF00135.23	COesterase	Carboxylesterase family	--	--	--	GO:0004091
ALHF_00776.g424	1041	KA644760	Histone deacetylase	Rpd3-PA	FBgn0015805	Metabolism	Amino acids m/tr	52768	Arginase/deacetylase	CL0302	Arginase	PF00850.14	Hist_deacetyl	Histone deacetylase domain	K06067	HDAC1_2; histone deacetylase 1/2	[EC:3.5.1.98]	GO:0003714	GO:0004407	GO:0005515
ALHF_00778.g425	993	KA644761	Eukaryotic and archaeal DNA primase small subunit	DNApol-alpha50-PA	FBgn0011762	Other	Unknown function	56747	Prim-pol domain	CL0243	AEP	PF01896.14	DNA_primase_S	Eukaryotic and archaeal DNA primase small subunit	K02684	PRI1; DNA primase small subunit	[EC:2.7.7.-]	GO:0003887	GO:0003896
ALHF_00779.g426	3903	KA644762	EF hand protein	Dys-PC	FBgn0260003	General	General	47576	Calponin-homology domain, CH-domain	CL0220	EF_hand	PF09068.6	efhand_1	EF hand	--	--	--	GO:0003779	GO:0005198	GO:0005200	GO:0005509	GO:0008092	GO:0008270	GO:0008307	GO:0050699
ALHF_00780.g427	2172	KA644763	hypothetical protein	pen-PA	FBgn0015527	General	General	48371	ARM repeat	\N	\N	PF08144.6	CPL	CPL (NUC119) domain	K14844	PUF6; pumilio homology domain family member 6	--	GO:0003723
ALHF_00781.g428	594	KA644764	Immediate early response protein (IER)	Chro-PA	FBgn0044324	Information	DNA replication/repair	54160	Chromo domain-like	\N	\N	PF05760.7	IER	Immediate early response protein (IER)	--	--	--
ALHF_00783.g429	2343	KA644765	Ligand-gated ion channel	Nmdar1-PA	FBgn0010399	Regulation	DNA-binding	53822	Periplasmic binding protein-like I	CL0030	Ion_channel	PF00060.21	Lig_chan	Ligand-gated ion channel	K05208	GRIN1; glutamate receptor, ionotropic, N-methyl D-aspartate 1	--	GO:0004970	GO:0004972	GO:0005234
ALHF_00784.g430	1320	KA649935	EF hand protein	Eps-15-PD	FBgn0035060	General	General	47473	EF-hand	CL0220	EF_hand	PF00036.27	efhand	EF hand	--	--	--	GO:0005509
ALHF_00786.g431	603	KA644766	tumor protein D52 family	CG5174-PA	FBgn0034345	NONA	not annotated	NONA	NONA	\N	\N	PF04201.10	TPD52	Tumour protein D52 family	--	--	--	GO:0003824	GO:0030170
ALHF_00787.g432	531	KA644767	hypothetical protein	tay-PA	FBgn0260938	NONA	not annotated	NONA	NONA	--	--	--	--	--	--	--	--
ALHF_00788.g433	615	KA644768	COP9 signalosome, subunit CSN8	CG10306-PA	FBgn0034654	General	General	48371	ARM repeat	CL0123	HTH	PF10075.4	PCI_Csn8	COP9 signalosome, subunit CSN8	K15028	EIF3K; translation initiation factor 3 subunit K	--	GO:0003743	GO:0043022
ALHF_00793.g435	2994	KA644769	Adaptin	rb-PB	FBgn0003210	General	General	48371	ARM repeat	CL0020	TPR	PF01602.15	Adaptin_N	Adaptin N terminal region	K12397	AP3B; AP-3 complex subunit beta	--	GO:0005488	GO:0008565
ALHF_00796.g436	1341	KA644770	DNA polymerase phi	--	--	NONA	not annotated	NONA	NONA	\N	\N	PF04931.8	DNA_pol_phi	DNA polymerase phi	K02331	POL5, MYBBP1A; DNA polymerase phi subunit	[EC:2.7.7.7]
ALHF_00799.g437	2685	KA644771	Ankyrin	wfs1-PC	FBgn0039003	NONA	not annotated	NONA	NONA	CL0465	Ank	PF12796.2	Ank_2	Ankyrin repeats (3 copies)	K14020	WFS1; wolfamin	--	GO:0004357	GO:0005488
ALHF_00801.g438	1005	KA644772	RNA recognition protein	shep-PF	FBgn0052423	Regulation	RNA binding, m/tr	54928	RNA-binding domain, RBD	CL0221	RRM	PF00076.17	RRM_1	RNA recognition motif. (a.k.a. RRM, RBD, or RNP domain)	--	--	--	GO:0000166	GO:0003723	GO:0003729
ALHF_00802.g439	2164	KA649936	hypothetical protein	CG6498-PA	FBgn0036511	Regulation	Kinases/phosphatases	56112	Protein kinase-like (PK-like)	\N	\N	PF08926.6	DUF1908	Domain of unknown function (DUF1908)	K08789	MAST; microtubule-associated serine/threonine kinase	[EC:2.7.11.1]	GO:0000287	GO:0004674	GO:0005524
ALHF_00804.g440	1128	KA644773	WD domain protein	wuho-PA	FBgn0029857	General	General	50978	WD40 repeat-like	CL0186	Beta_propeller	PF00400.27	WD40	WD domain, G-beta repeat	K15443	TRM82, WDR4; tRNA (guanine-N(7)-)-methyltransferase subunit TRM82	--
ALHF_00807.g441	1500	KA644774	Putative transmembrane protein	CG2909-PA	FBgn0030189	NONA	not annotated	NONA	NONA	\N	\N	PF10271.4	Tmp39	Putative transmembrane protein	--	--	--
ALHF_00808.g442	1542	KA644775	BTB/POZ domain protein	Tango10-PA	FBgn0030330	General	Protein interaction	54695	POZ domain	CL0033	POZ	PF00651.26	BTB	BTB/POZ domain	--	--	--	GO:0003674
ALHF_00809.g443	1362	KA644776	Syndecan domain protein	Sdc-PC	FBgn0010415	NONA	not annotated	NONA	NONA	\N	\N	PF01034.15	Syndecan	Syndecan domain	K06257	SDC; syndecan	--	GO:0004888	GO:0008092
ALHF_00813.g444	1360	KA649937	Major Facilitator Superfamily protein	CG31106-PB	FBgn0051106	Intra-cellular processes	Ion m/tr	103473	MFS general substrate transporter	CL0015	MFS	PF07690.11	MFS_1	Major Facilitator Superfamily	K06258	SV2; MFS transporter, VNT family, synaptic vesicle glycoprotein 2	--
ALHF_00814.g445	982	KA649938	hypothetical protein	wah-PM	FBgn0262527	NONA	not annotated	NONA	NONA	--	--	--	--	--	--	--	--
ALHF_00815.g446	711	KA644777	Chitin binding Peritrophin-A	obst-A-PB	FBgn0031097	Metabolism	Carbohydrate m/tr	57625	Invertebrate chitin-binding proteins	CL0155	CBM_14_19	PF01607.19	CBM_14	Chitin binding Peritrophin-A domain	--	--	--	GO:0008061	GO:0016490
ALHF_00816.g447	918	KA644778	Helicase	Rm62-PH	FBgn0003261	General	Small molecule binding	52540	P-loop containing nucleoside triphosphate hydrolases	CL0023	P-loop_NTPase	PF00271.26	Helicase_C	Helicase conserved C-terminal domain	K12823	DDX5, DBP2; ATP-dependent RNA helicase DDX5/DBP2	[EC:3.6.4.13]	GO:0003676	GO:0003729	GO:0004004	GO:0005515	GO:0005524
ALHF_00817.g448	978	KA644779	2OG-Fe(2) oxygenase superfamily protein	PH4alphaNE1-PA	FBgn0039780	NONA	not annotated	NONA	NONA	CL0029	Cupin	PF03171.15	2OG-FeII_Oxy	2OG-Fe(II) oxygenase superfamily	K00472	E1.14.11.2; prolyl 4-hydroxylase	[EC:1.14.11.2]	GO:0004656	GO:0005506	GO:0016702	GO:0031418
ALHF_00820.g449	561	KA644780	DnaJ	jdp-PA	FBgn0027654	Intra-cellular processes	Protein modification	46565	Chaperone J-domain	CL0392	Chaperone-J	PF00226.26	DnaJ	DnaJ domain	K09532	DNAJC12; DnaJ homolog subfamily C member 12	--	GO:0031072	GO:0051082
ALHF_00821.g450	522	KA644781	DnaJ	jdp-PB	FBgn0027654	Intra-cellular processes	Protein modification	46565	Chaperone J-domain	CL0392	Chaperone-J	PF00226.26	DnaJ	DnaJ domain	K09532	DNAJC12; DnaJ homolog subfamily C member 12	--
ALHF_00822.g451	738	KA644782	Vta1	--	--	NONA	not annotated	NONA	NONA	\N	\N	PF04652.11	DUF605	Vta1 like	--	--	--
ALHF_00823.g452	2187	KA644783	protein kinase	CG4945-PC	FBgn0034137	Regulation	Kinases/phosphatases	56112	Protein kinase-like (PK-like)	CL0016	PKinase	PF00069.20	Pkinase	Protein kinase domain	K08858	SBK1; SH3-binding domain kinase 1	[EC:2.7.11.1]	GO:0004672	GO:0004702	GO:0005524
ALHF_00827.g454	5247	KA644784	HEAT repeat protein	c11.1-PA	FBgn0040236	General	General	48371	ARM repeat	CL0020	TPR	PF02985.17	HEAT	HEAT repeat	--	--	--	GO:0005488
ALHF_00829.g455	882	KA644785	FYVE zinc finger protein	CG14782-PA	FBgn0025381	Regulation	Signal transduction	50729	PH domain-like	CL0390	zf-FYVE-PHD	PF01363.16	FYVE	FYVE zinc finger	--	--	--	GO:0005085	GO:0005543	GO:0046872
ALHF_00830.g456	2898	KA644786	Poly(ADP-ribose) polymerase	Parp-PB	FBgn0010247	Metabolism	Secondary metabolism	56399	ADP-ribosylation	CL0084	ADP-ribosyl	PF00644.15	PARP	Poly(ADP-ribose) polymerase catalytic domain	K10798	PARP; poly [ADP-ribose] polymerase	[EC:2.4.2.30]	GO:0003677	GO:0003950	GO:0008270	GO:0042393	GO:0051287
ALHF_00832.g457	981	KA644787	GNS1/SUR4 family protein	CG33110-PA	FBgn0053110	NONA	not annotated	NONA	NONA	\N	\N	PF01151.13	ELO	GNS1/SUR4 family	--	--	--
ALHF_00833.g458	951	KA644788	Galactosyltransferase	brn-PA	FBgn0000221	Metabolism	Transferases	53448	Nucleotide-diphospho-sugar transferases	CL0110	GT-A	PF01762.16	Galactosyl_T	Galactosyltransferase	K02175	BRN; putative enzyme (brainiac)	--	GO:0008375	GO:0008378	GO:0046981
ALHF_00835.g459	2052	KA644789	mRNA capping enzyme	mRNA-cap-PA	FBgn0086679	Intra-cellular processes	Proteases	69322	Tricorn protease domain 2	CL0078	DNA_ligase	PF01331.14	mRNA_cap_enzyme	mRNA capping enzyme, catalytic domain	K13917	RNGTT; mRNA-capping enzyme	[EC:2.7.7.503.1.3.33]
ALHF_00836.g460	1605	KA644790	Sushi domain (SCR repeat) protein	CG10186-PH	FBgn0032797	Extra-cellular processes	Immune response	57535	Complement control module/SCR domain	\N	\N	PF00084.15	Sushi	Sushi domain (SCR repeat)	--	--	--	GO:0030414
ALHF_00837.g461	468	KA644791	Globin	glob1-PD	FBgn0027657	Metabolism	Energy	46458	Globin-like	CL0090	Globin	PF00042.17	Globin	Globin	--	--	--	GO:0005344	GO:0019825	GO:0020037
ALHF_00839.g462	1708	KA649939	PDZ domain protein	CG6509-PA	FBgn0032363	Regulation	Signal transduction	50156	PDZ domain-like	CL0466	PDZ-like	PF00595.19	PDZ	PDZ domain (Also known as DHR or GLGF)	--	--	--
ALHF_00842.g463	948	KA644792	Torsin	torp4a-PA	FBgn0000008	Regulation	Signal transduction	50156	PDZ domain-like	CL0023	P-loop_NTPase	PF06309.6	Torsin	Torsin	--	--	--
ALHF_00846.g465	1704	KA644793	GNL3L/Grn1 putative GTPase	ns1-PA	FBgn0038473	General	Small molecule binding	52540	P-loop containing nucleoside triphosphate hydrolases	\N	\N	PF08701.6	GN3L_Grn1	GNL3L/Grn1 putative GTPase	K14538	NUG1, GNL3; nuclear GTP-binding protein	--	GO:0005525
ALHF_00848.g466	1428	KA644794	Major Facilitator Superfamily protein	CG1358-PD	FBgn0033196	Intra-cellular processes	Ion m/tr	103473	MFS general substrate transporter	CL0015	MFS	PF07690.11	MFS_1	Major Facilitator Superfamily	K08220	FLVCR, SLC49A1_2; MFS transporter, FLVCR family, feline leukemia virus subgroup C receptor-related protein	--
ALHF_00849.g467	1685	KA649940	GMC oxidoreductase	Gld-PA	FBgn0001112	General	Small molecule binding	51905	FAD/NAD(P)-binding domain	CL0063	NADP_Rossmann	PF00732.14	GMC_oxred_N	GMC oxidoreductase	K00108	E1.1.99.1, betA, CHDH; choline dehydrogenase	[EC:1.1.99.1]	GO:0004344	GO:0008812	GO:0050660
ALHF_00850.g468	1206	KA644795	RING-variant protein	CG2991-PC	FBgn0031474	Information	DNA replication/repair	57850	RING/U-box	CL0229	RING	PF12906.2	RINGv	RING-variant domain	--	--	--	GO:0008270
ALHF_00851.g469	2790	KA649941	Regulator of chromosome condensation repeat protein	HERC2-PC	FBgn0031107	Intra-cellular processes	Cell cycle, Apoptosis	50985	RCC1/BLIP-II	CL0186	Beta_propeller	PF00415.13	RCC1	Regulator of chromosome condensation (RCC1) repeat	K10595	HERC2; E3 ubiquitin-protein ligase HERC2	[EC:6.3.2.19]
ALHF_00856.g471	1420	KA649942	Tetratricopeptide repeat protein	CG7457-PA	FBgn0035812	Extra-cellular processes	Cell adhesion	52047	RNI-like	CL0020	TPR	PF13424.1	TPR_12	Tetratricopeptide repeat	K09257	NFKBIL2; NF-kappa-B inhibitor-like protein 2	--	GO:0005488
ALHF_00861.g474	876	KA644796	BESS motif protein	--	--	NONA	not annotated	NONA	NONA	\N	\N	PF02944.15	BESS	BESS motif	--	--	--
ALHF_00862.g475	2052	KA644797	Calcineurin-like phosphoesterase	CG3376-PC	FBgn0034997	Intra-cellular processes	Proteases	56300	Metallo-dependent phosphatases	CL0163	Calcineurin	PF00149.23	Metallophos	Calcineurin-like phosphoesterase	K12350	SMPD1, ASM; sphingomyelin phosphodiesterase	[EC:3.1.4.12]	GO:0004767
ALHF_00863.g476	2094	KA644798	Calcineurin-like phosphoesterase	CG3376-PC	FBgn0034997	Intra-cellular processes	Proteases	56300	Metallo-dependent phosphatases	CL0163	Calcineurin	PF00149.23	Metallophos	Calcineurin-like phosphoesterase	K12350	SMPD1, ASM; sphingomyelin phosphodiesterase	[EC:3.1.4.12]
ALHF_00866.g477	1569	KA644799	protein kinase	Akt1-PC	FBgn0010379	Regulation	Kinases/phosphatases	56112	Protein kinase-like (PK-like)	CL0016	PKinase	PF00069.20	Pkinase	Protein kinase domain	K04456	AKT; RAC serine/threonine-protein kinase	[EC:2.7.11.1]	GO:0004672	GO:0004674	GO:0005524	GO:0005543	GO:0035091
ALHF_00869.g479	1185	KA644800	SET domain protein	CG18136-PA	FBgn0036839	Intra-cellular processes	Ion m/tr	82199	SET domain	\N	\N	PF00856.23	SET	SET domain	--	--	--	GO:0008270	GO:0042826
ALHF_00871.g480	3105	KA644801	Myosin head	Myo61F-PA	FBgn0010246	General	Small molecule binding	52540	P-loop containing nucleoside triphosphate hydrolases	CL0023	P-loop_NTPase	PF00063.16	Myosin_head	Myosin head (motor domain)	K10356	MYO1; myosin I	--	GO:0003774	GO:0003779	GO:0005524	GO:0042623
ALHF_00872.g481	1764	KA644802	Trypsin	scaf-PA	FBgn0033033	Intra-cellular processes	Proteases	50494	Trypsin-like serine proteases	CL0124	Peptidase_PA	PF00089.21	Trypsin	Trypsin	--	--	--	GO:0004252
ALHF_00873.g482	867	KA644803	GRIP domain protein	qtc-PF	FBgn0028572	NONA	not annotated	NONA	NONA	\N	\N	PF01465.15	GRIP	GRIP domain	--	--	--
ALHF_00874.g483	1374	KA644804	Phosphotyrosine interaction domain protein	Shc-PA	FBgn0015296	Regulation	Signal transduction	50729	PH domain-like	CL0266	PH	PF00640.18	PID	Phosphotyrosine interaction domain (PTB/PID)	K06279	SHC; src homology 2 domain-containing transforming protein C	--
ALHF_00875.g484	1365	KA644805	BTB And Kelch	CG8398-PD	FBgn0035708	NONA	not annotated	NONA	NONA	CL0033	POZ	PF07707.10	BACK	BTB And C-terminal Kelch	--	--	--
ALHF_00878.g485	1812	KA644806	Reticulon	Rtnl1-PH	FBgn0053113	NONA	not annotated	NONA	NONA	\N	\N	PF02453.12	Reticulon	Reticulon	--	--	--
ALHF_00880.g486	2660	KA649943	UL45 protein	CG3921-PC	FBgn0031571	Regulation	Receptor activity	56487	SRCR-like	CL0056	C_Lectin	PF05473.7	Herpes_UL45	UL45 protein	--	--	--	GO:0005044	GO:0005488
ALHF_00882.g487	1515	KA644807	hypothetical protein	CG13506-PA	FBgn0034723	Extra-cellular processes	Cell adhesion	48726	Immunoglobulin	CL0011	Ig	PF07679.11	I-set	Immunoglobulin I-set domain	--	--	--
ALHF_00885.g488	2172	KA644808	Peptidase family M49	DppIII-PC	FBgn0037580	NONA	not annotated	NONA	NONA	\N	\N	PF03571.10	Peptidase_M49	Peptidase family M49	K01277	E3.4.14.4, DPP3; dipeptidyl-peptidase III	[EC:3.4.14.4]	GO:0008239
ALHF_00886.g489	840	KA644809	Heme oxygenase	Ho-PA	FBgn0037933	Metabolism	Redox	48613	Heme oxygenase-like	CL0230	HO	PF01126.15	Heme_oxygenase	Heme oxygenase	K00510	HMOX, hmuO, ho; heme oxygenase	[EC:1.14.99.3]	GO:0004392
ALHF_00887.g490	867	KA649944	hypothetical protein	Pi3K68D-PD	FBgn0015278	Regulation	Kinases/phosphatases	56112	Protein kinase-like (PK-like)	\N	\N	PF07897.6	DUF1675	Protein of unknown function (DUF1675)	K00923	PIK3C2; phosphatidylinositol-4-phosphate 3-kinase	[EC:2.7.1.154]
ALHF_00890.g492	546	KA649945	Acyltransferase	CG3209-PC	FBgn0034971	Metabolism	Transferases	69593	Glycerol-3-phosphate (1)-acyltransferase	CL0228	Acyltransferase	PF01553.16	Acyltransferase	Acyltransferase	K13506	GPAT3_4, AGPAT9, AGPAT6; glycerol-3-phosphate O-acyltransferase 3/4	[EC:2.3.1.15]
ALHF_00891.g493	1437	KA644810	Acyltransferase	CG3209-PB	FBgn0034971	Metabolism	Transferases	69593	Glycerol-3-phosphate (1)-acyltransferase	CL0228	Acyltransferase	PF01553.16	Acyltransferase	Acyltransferase	K13506	GPAT3_4, AGPAT9, AGPAT6; glycerol-3-phosphate O-acyltransferase 3/4	[EC:2.3.1.15]	GO:0003841
ALHF_00894.g494	1117	KA649946	Pyridoxal-dependent decarboxylase	b-PB	FBgn0000153	Metabolism	Transferases	53383	PLP-dependent transferases	CL0061	PLP_aminotran	PF00282.14	Pyridoxal_deC	Pyridoxal-dependent decarboxylase conserved domain	K01580	E4.1.1.15, gadB, gadA, GAD; glutamate decarboxylase	[EC:4.1.1.15]
ALHF_00895.g495	480	KA644811	GMP-PDE, delta subunit	PrBP-PA	FBgn0032059	Other	Unknown function	81296	E set domains	\N	\N	PF05351.6	GMP_PDE_delta	GMP-PDE, delta subunit	K13758	PDE6D; retinal rod rhodopsin-sensitive cGMP 3',5'-cyclic phosphodiesterase subunit delta	--	GO:0047555
ALHF_00896.g496	702	KA644812	Cytochrome b5-like protein	MSBP-PB	FBgn0030703	Metabolism	E- transfer	55856	Cytochrome b5-like heme/steroid binding domain	\N	\N	PF00173.23	Cyt-b5	Cytochrome b5-like Heme/Steroid binding domain	--	--	--	GO:0020037	GO:0035100
ALHF_00897.g497	1926	KA644813	BTB/POZ domain protein	CG1826-PA	FBgn0030228	General	Protein interaction	54695	POZ domain	CL0033	POZ	PF00651.26	BTB	BTB/POZ domain	K10481	BTBD9; BTB/POZ domain-containing protein 9	--
ALHF_00899.g498	771	KA644814	Chitin binding Peritrophin-A	Gasp-PA	FBgn0086679	Intra-cellular processes	Proteases	69322	Tricorn protease domain 2	CL0155	CBM_14_19	PF01607.19	CBM_14	Chitin binding Peritrophin-A domain	--	--	--
ALHF_00900.g499	384	KA644815	hypothetical protein	--	--	NONA	not annotated	NONA	NONA	--	--	no	--	annotation --	--	--	--
ALHF_00903.g500	2721	KA649947	hypothetical protein	tay-PA	FBgn0260938	NONA	not annotated	NONA	NONA	--	--	--	--	--	--	--	--
ALHF_00904.g501	777	KA644816	Cysteine-rich secretory protein family	Ag5r2-PA	FBgn0020508	Metabolism	Secondary metabolism	55797	PR-1-like	\N	\N	PF00188.21	CAP	Cysteine-rich secretory protein family	--	--	--	GO:0003674
ALHF_00905.g502	2289	KA644817	SPOC domain protein	nito-PA	FBgn0039298	NONA	not annotated	NONA	NONA	\N	\N	PF07744.8	SPOC	SPOC domain	K13190	RBM15; RNA-binding protein 15	--	GO:0003674
ALHF_00906.g503	1905	KA644818	Cysteine-rich secretory protein family	CG8483-PA	FBgn0038126	Metabolism	Secondary metabolism	55797	PR-1-like	\N	\N	PF00188.21	CAP	Cysteine-rich secretory protein family	--	--	--	GO:0003674
ALHF_00908.g504	606	KA644819	pancreatic trypsin inhibitor	--	--	NONA	not annotated	NONA	NONA	CL0454	Protease_inhib	PF00014.18	Kunitz_BPTI	Kunitz/Bovine pancreatic trypsin inhibitor domain	--	--	--
ALHF_00909.g505	936	KA644820	hypothetical protein	CG32573-PC	FBgn0052573	NONA	not annotated	NONA	NONA	--	--	--	--	--	--	--	--
ALHF_00912.g506	2715	KA649948	Reovirus sigma C capsid protein	CG3532-PB	FBgn0037979	NONA	not annotated	NONA	NONA	CL0326	Reo_sigma	PF04582.7	Reo_sigmaC	Reovirus sigma C capsid protein	--	--	--
ALHF_00913.g507	1278	KA644821	DNA-binding protein	p53-PC	FBgn0039044	Regulation	DNA-binding	49417	p53-like transcription factors	CL0073	P53-like	PF00870.13	P53	P53 DNA-binding domain	--	--	--	GO:0003677	GO:0003700	GO:0005515	GO:0008134	GO:0044212
ALHF_00916.g508	1353	KA644822	A-macroglobulin complement component	TepII-PE	FBgn0041182	Metabolism	Secondary metabolism	48239	Terpenoid cyclases/Protein prenyltransferases	CL0059	6_Hairpin	PF07678.9	A2M_comp	A-macroglobulin complement component	K06530	CD109; CD109 antigen	--	GO:0004866	GO:0030414
ALHF_00918.g509	1179	KA644823	Zinc finger, C3HC4 type (RING finger)	CG32486-PD	FBgn0052486	Regulation	Signal transduction	49599	TRAF domain-like	CL0229	RING	PF13920.1	zf-C3HC4_3	Zinc finger, C3HC4 type (RING finger)	--	--	--	GO:0004842	GO:0008270
ALHF_00919.g510	3747	KA644824	RecF/RecN/SMC	SMC1-PA	FBgn0040283	General	Small molecule binding	52540	P-loop containing nucleoside triphosphate hydrolases	CL0023	P-loop_NTPase	PF02463.14	SMC_N	RecF/RecN/SMC N terminal domain	K06636	SMC1; structural maintenance of chromosome 1	--	GO:0003677	GO:0005524
ALHF_00920.g511	2445	KA644825	hypothetical protein	CG9246-PA	FBgn0032925	General	General	48371	ARM repeat	\N	\N	PF03715.8	Noc2	Noc2p family	K14833	NOC2; nucleolar complex protein 2	--
ALHF_00921.g512	705	KA644826	Alcohol dehydrogenase transcription factor	CG6683-PA	FBgn0035902	NONA	not annotated	NONA	NONA	CL0123	HTH	PF10545.4	MADF_DNA_bdg	Alcohol dehydrogenase transcription factor Myb/SANT-like	--	--	--
ALHF_00922.g513	1314	KA644827	Major Facilitator Superfamily protein	CG30272-PA	FBgn0050272	Intra-cellular processes	Ion m/tr	103473	MFS general substrate transporter	CL0015	MFS	PF07690.11	MFS_1	Major Facilitator Superfamily	--	--	--
ALHF_00924.g515	1158	KA644828	hypothetical protein	CG8888-PA	FBgn0033679	General	Small molecule binding	51735	NAD(P)-binding Rossmann-fold domains	CL0063	NADP_Rossmann	PF08643.5	DUF1776	Fungal family of unknown function (DUF1776)	--	--	--	GO:0000166	GO:0016614
ALHF_00927.g516	818	KA649949	protein kinase	msn-PC	FBgn0010909	Regulation	Kinases/phosphatases	56112	Protein kinase-like (PK-like)	CL0016	PKinase	PF00069.20	Pkinase	Protein kinase domain	--	--	--
ALHF_00932.g517	342	KA644829	Nucleolar protein 12	--	--	NONA	not annotated	NONA	NONA	\N	\N	PF09805.4	Nop25	Nucleolar protein 12 (25kDa)	--	--	--
ALHF_00934.g518	999	KA644830	lactate/malate dehydrogenase	ImpL3-PA	FBgn0001258	General	Small molecule binding	51735	NAD(P)-binding Rossmann-fold domains	CL0063	NADP_Rossmann	PF00056.18	Ldh_1_N	lactate/malate dehydrogenase, NAD binding domain	K00016	LDH, ldh; L-lactate dehydrogenase	[EC:1.1.1.27]	GO:0000166	GO:0004459
ALHF_00936.g519	7815	KA644831	HECT-domain (ubiquitin-transferase)	CG5604-PA	FBgn0032208	Intra-cellular processes	Protein modification	56204	Hect, E3 ligase catalytic domain	\N	\N	PF00632.20	HECT	HECT-domain (ubiquitin-transferase)	K12231	HECTD1; E3 ubiquitin-protein ligase HECTD1	[EC:6.3.2.19]	GO:0004842	GO:0046872
ALHF_00938.g520	2541	KA649950	hypothetical protein	hep-PB	FBgn0010303	Regulation	Kinases/phosphatases	56112	Protein kinase-like (PK-like)	--	--	--	--	--	--	--	--	GO:0004672	GO:0004674	GO:0004702	GO:0004708	GO:0005515	GO:0005524	GO:0008545
ALHF_00939.g521	1179	KA649951	Menin	Mnn1-PA	FBgn0031885	NONA	not annotated	NONA	NONA	\N	\N	PF05053.8	Menin	Menin	K14970	MEN1, MNN1; menin	--
ALHF_00942.g522	891	KA644832	Sarcoglycan complex subunit protein	Scgbeta-PA	FBgn0000008	Regulation	Signal transduction	50156	PDZ domain-like	\N	\N	PF04790.8	Sarcoglycan_1	Sarcoglycan complex subunit protein	K12566	SGCB; beta-sarcoglycan	--
ALHF_00948.g525	924	KA644833	Glycosyl transferase	CG18012-PB	FBgn0038552	Metabolism	Polysaccharide m/tr	53756	UDP-Glycosyltransferase/glycogen phosphorylase	CL0113	GT-B	PF13692.1	Glyco_trans_1_4	Glycosyl transferases group 1	K03842	ALG1; beta-1,4-mannosyltransferase	[EC:2.4.1.142]	GO:0019187
ALHF_00951.g526	1878	KA644834	hypothetical protein	Irbp-PA	FBgn0086679	Intra-cellular processes	Proteases	69322	Tricorn protease domain 2	\N	\N	PF02735.11	Ku	Ku70/Ku80 beta-barrel domain	K10884	XRCC6, KU70, G22P1; ATP-dependent DNA helicase 2 subunit 1	--
ALHF_00952.g527	1203	KA644835	Peptidase family M20/M25/M40	CG6726-PA	FBgn0039049	Intra-cellular processes	Proteases	53187	Zn-dependent exopeptidases	CL0035	Peptidase_MH	PF01546.23	Peptidase_M20	Peptidase family M20/M25/M40	K01436	K01436; amidohydrolase	[EC:3.5.1.-]	GO:0004046
ALHF_00953.g528	300	KA644836	cuticle protein	--	--	NONA	not annotated	NONA	NONA	\N	\N	PF00379.18	Chitin_bind_4	Insect cuticle protein	--	--	--
ALHF_00956.g529	699	KA644837	Trypsin	CG17571-PA	FBgn0259998	Intra-cellular processes	Proteases	50494	Trypsin-like serine proteases	CL0124	Peptidase_PA	PF00089.21	Trypsin	Trypsin	K01312	PRSS; trypsin	[EC:3.4.21.4]	GO:0004252
ALHF_00958.g530	678	KA644838	hypothetical protein	Rcd6-PB	FBgn0034530	NONA	not annotated	NONA	NONA	--	--	--	--	--	--	--	--
ALHF_00960.g531	690	KA644839	hypothetical protein	CG1648-PA	FBgn0033446	NONA	not annotated	NONA	NONA	CL0406	YjbJ-CsbD-like	PF05957.8	DUF883	Bacterial protein of unknown function (DUF883)	--	--	--
ALHF_00967.g532	1317	KA644840	hypothetical protein	CG16742-PA	FBgn0034529	NONA	not annotated	NONA	NONA	--	--	--	--	--	--	--	--	GO:0003674
ALHF_00968.g533	903	KA644841	CAF1 family ribonuclease	Pop2-PB	FBgn0036239	Metabolism	Nucleotide m/tr	53098	Ribonuclease H-like	CL0219	RNase_H	PF04857.15	CAF1	CAF1 family ribonuclease	K12581	CNOT7_8, CAF1, POP2; CCR4-NOT transcription complex subunit 7/8	--	GO:0003676	GO:0004535
ALHF_00969.g534	1008	KA644842	Filoviridae VP35	CG31463-PA	FBgn0051463	NONA	not annotated	NONA	NONA	\N	\N	PF02097.10	Filo_VP35	Filoviridae VP35	--	--	--
ALHF_00970.g535	2730	KA649952	WW domain protein	kibra-PA	FBgn0262127	Regulation	Signal transduction	49562	C2 domain (Calcium/lipid-binding domain, CaLB)	\N	\N	PF00397.21	WW	WW domain	--	--	--
ALHF_00971.g536	768	KA644843	Astacin	CG15254-PA	FBgn0028949	Intra-cellular processes	Proteases	55486	Metalloproteases ("zincins"), catalytic domain	CL0126	Peptidase_MA	PF01400.19	Astacin	Astacin (Peptidase family M12A)	--	--	--	GO:0004222	GO:0008270
ALHF_00976.g538	300	KA644844	hypothetical protein	--	--	NONA	not annotated	NONA	NONA	\N	\N	PF12875.2	DUF3826	Protein of unknown function (DUF3826)	--	--	--
ALHF_00977.g539	3156	KA644845	Laminin EGF-like protein	drpr-PB	FBgn0027594	NONA	not annotated	NONA	NONA	CL0001	EGF	PF00053.19	Laminin_EGF	Laminin EGF-like (Domains III and V)	--	--	--	GO:0005515
ALHF_00978.g540	489	KA644846	Skp1 family protein	skpA-PH	FBgn0025637	General	Protein interaction	81382	Skp1 dimerisation domain-like	\N	\N	PF01466.14	Skp1	Skp1 family, dimerisation domain	K03094	SKP1, CBF3D; S-phase kinase-associated protein 1	--	GO:0005515
ALHF_00979.g541	6171	KA644847	Laminin Domain 2 protein	CG14299-PC	FBgn0038651	NONA	not annotated	NONA	NONA	\N	\N	PF06009.7	Laminin_II	Laminin Domain II	--	--	--	GO:0003674
ALHF_00984.g542	1642	KA649953	Zinc-finger associated domain (zf-AD)	CG4707-PA	FBgn0035036	Regulation	DNA-binding	57667	beta-beta-alpha zinc fingers	CL0361	C2H2-zf	PF07776.10	zf-AD	Zinc-finger associated domain (zf-AD)	--	--	--
ALHF_00985.g543	1146	KA649954	CHDCT2 domain protein	Mi-2-PC	FBgn0262519	General	Small molecule binding	52540	P-loop containing nucleoside triphosphate hydrolases	\N	\N	PF08074.6	CHDCT2	CHDCT2 (NUC038) domain	K11643	CHD4, MI2B; chromodomain-helicase-DNA-binding protein 4	[EC:3.6.4.12]	GO:0003677	GO:0003678	GO:0003682	GO:0004003	GO:0004386	GO:0005515	GO:0005524	GO:0008026	GO:0008270	GO:0016887	GO:0031491	GO:0070615
ALHF_00987.g544	3789	KA644848	BTB/POZ domain protein	Cp190-PB	FBgn0000283	General	Protein interaction	54695	POZ domain	CL0033	POZ	PF00651.26	BTB	BTB/POZ domain	--	--	--	GO:0008017	GO:0008270	GO:0043035
ALHF_00988.g545	434	KA649955	Fibrinogen	CG8642-PA	FBgn0033312	Extra-cellular processes	Blood clotting	56496	Fibrinogen C-terminal domain-like	CL0422	Fibrinogen_C	PF00147.13	Fibrinogen_C	Fibrinogen beta and gamma chains, C-terminal globular domain	--	--	--
ALHF_00994.g547	3000	KA644849	Peptidase family M1	CG14516-PA	FBgn0039640	Intra-cellular processes	Proteases	55486	Metalloproteases ("zincins"), catalytic domain	CL0126	Peptidase_MA	PF01433.15	Peptidase_M1	Peptidase family M1	K11140	ANPEP; aminopeptidase N	[EC:3.4.11.2]	GO:0004177	GO:0008237	GO:0008270
ALHF_00998.g548	3726	KA644850	Kinesin motor protein	Klp98A-PA	FBgn0004387	General	Small molecule binding	52540	P-loop containing nucleoside triphosphate hydrolases	CL0023	P-loop_NTPase	PF00225.18	Kinesin	Kinesin motor domain	--	--	--	GO:0003777	GO:0005524	GO:0035091
ALHF_00999.g549	1602	KA644851	Dynamin	Past1-PB	FBgn0016693	General	Small molecule binding	52540	P-loop containing nucleoside triphosphate hydrolases	CL0023	P-loop_NTPase	PF00350.18	Dynamin_N	Dynamin family	K12483	EHD1; EH domain-containing protein 1	--	GO:0003924	GO:0005509	GO:0005525
ALHF_01002.g550	2016	KA644852	FAD binding protein	Cpr-PA	FBgn0015623	Metabolism	Coenzyme m/tr	63380	Riboflavin synthase domain-like	CL0076	FAD_Lum_binding	PF00667.15	FAD_binding_1	FAD binding domain	K00327	E1.6.2.4; NADPH-ferrihemoprotein reductase	[EC:1.6.2.4]	GO:0003958	GO:0005506	GO:0010181
ALHF_01003.g551	2058	KA644853	hypothetical protein	CG3618-PB	FBgn0037028	NONA	not annotated	NONA	NONA	CL0186	Beta_propeller	PF13517.1	VCBS	Family description	--	--	--	GO:0004383
ALHF_01004.g552	483	KA644854	hypothetical protein	CG6329-PD	FBgn0033872	Extra-cellular processes	Toxins/defense	57302	Snake toxin-like	CL0117	uPAR_Ly6_toxin	PF01064.18	Activin_recp	Activin types I and II receptor domain	--	--	--
ALHF_01005.g553	969	KA644855	hypothetical protein	CG13082-PA	FBgn0032803	NONA	not annotated	NONA	NONA	--	--	--	--	--	--	--	--
ALHF_01006.g554	354	KA644856	CD34/Podocalyxin	LRP1-PC	FBgn0053087	Metabolism	Lipid m/tr	63825	YWTD domain	\N	\N	PF06365.7	CD34_antigen	CD34/Podocalyxin family	K04550	LRP1, CD91; low density lipoprotein-related protein 1 (alpha-2-macroglobulin receptor)	--	GO:0005041	GO:0005509
ALHF_01008.g555	966	KA644857	protein kinase	babo-PC	FBgn0011300	Regulation	Kinases/phosphatases	56112	Protein kinase-like (PK-like)	CL0016	PKinase	PF00069.20	Pkinase	Protein kinase domain	K13569	TGFBRN; TGF-beta receptor, invertebrate	--	GO:0004672	GO:0004674	GO:0004703	GO:0005025	GO:0005524	GO:0016361	GO:0048185
ALHF_01010.g556	696	KA644858	Wnt and FGF inhibitory regulator	--	--	NONA	not annotated	NONA	NONA	\N	\N	PF13908.1	Shisa	Wnt and FGF inhibitory regulator	--	--	--
ALHF_01012.g558	2034	KA649956	hypothetical protein	E(Pc)-PB	FBgn0000581	NONA	not annotated	NONA	NONA	--	--	--	--	--	K11322	EPC; enhancer of polycomb-like protein	--
ALHF_01015.g560	1515	KA644859	ADP-specific Phosphofructokinase/Glucokinase conserved region	CG6650-PB	FBgn0036402	Metabolism	Other enzymes	53613	Ribokinase-like	CL0118	Ribokinase	PF04587.10	ADP_PFK_GK	ADP-specific Phosphofructokinase/Glucokinase conserved region	--	--	--	GO:0016773
ALHF_01017.g561	1239	KA644860	Ecdysteroid kinase	CHKov1-PE	FBgn0045761	Regulation	Kinases/phosphatases	56112	Protein kinase-like (PK-like)	CL0016	PKinase	PF02958.15	EcKinase	Ecdysteroid kinase	--	--	--	GO:0003723	GO:0003964
ALHF_01021.g562	1480	KA649957	hypothetical protein	RhoGAP15B-PC	FBgn0030808	Regulation	Signal transduction	48350	GTPase activation domain, GAP	--	--	--	--	--	--	--	--	GO:0005083	GO:0005543
ALHF_01022.g563	2775	KA644861	Tex-like protein	CG31156-PA	FBgn0051156	NONA	not annotated	NONA	NONA	\N	\N	PF09371.5	Tex_N	Tex-like protein N-terminal domain	--	--	--	GO:0003723	GO:0016788
ALHF_01025.g565	1821	KA644862	Schwannomin-interacting protein 1	CG5375-PB	FBgn0032221	NONA	not annotated	NONA	NONA	\N	\N	PF10148.4	SCHIP-1	Schwannomin-interacting protein 1	--	--	--
ALHF_01026.g566	1791	KA644863	hypothetical protein	--	--	NONA	not annotated	NONA	NONA	--	--	no	--	annotation --	--	--	--
ALHF_01027.g567	1422	KA644864	Pyridoxal-dependent decarboxylase	CG5618-PA	FBgn0036975	Metabolism	Transferases	53383	PLP-dependent transferases	CL0061	PLP_aminotran	PF00282.14	Pyridoxal_deC	Pyridoxal-dependent decarboxylase conserved domain	K01580	E4.1.1.15, gadB, gadA, GAD; glutamate decarboxylase	[EC:4.1.1.15]	GO:0004782	GO:0008239	GO:0030170
ALHF_01028.g568	723	KA644865	Sugar (and other) transporter	CG15408-PA	FBgn0031523	Intra-cellular processes	Ion m/tr	103473	MFS general substrate transporter	CL0015	MFS	PF00083.19	Sugar_tr	Sugar (and other) transporter	--	--	--	GO:0005353
ALHF_01030.g569	1974	KA644866	Asparaginase	CG6428-PA	FBgn0029689	Metabolism	Amino acids m/tr	53774	Glutaminase/Asparaginase	\N	\N	PF00710.15	Asparaginase	Asparaginase	K13278	ASPG; 60kDa lysophospholipase	[EC:3.1.1.53.1.1.473.5.1.1]	GO:0004067	GO:0004622
ALHF_01031.g570	750	KA644867	short chain dehydrogenase	CG10962-PB	FBgn0030073	General	Small molecule binding	51735	NAD(P)-binding Rossmann-fold domains	CL0063	NADP_Rossmann	PF00106.20	adh_short	short chain dehydrogenase	--	--	--	GO:0000166	GO:0016616
ALHF_01034.g571	777	KA644868	GRIP domain protein	qtc-PE	FBgn0028572	NONA	not annotated	NONA	NONA	\N	\N	PF01465.15	GRIP	GRIP domain	--	--	--
ALHF_01035.g572	1218	KA644869	hypothetical protein	CG2909-PA	FBgn0030189	NONA	not annotated	NONA	NONA	--	--	--	--	--	--	--	--
ALHF_01038.g573	741	KA644870	NAF domain protein	CG3760-PC	FBgn0022343	NONA	not annotated	NONA	NONA	\N	\N	PF03822.9	NAF	NAF domain	--	--	--	GO:0003674
ALHF_01041.g575	843	KA644871	LUC7 protein	CG3198-PA	FBgn0029887	NONA	not annotated	NONA	NONA	\N	\N	PF03194.10	LUC7	LUC7 N_terminus	--	--	--
ALHF_01044.g576	1485	KA644872	Mo25	hebe-PF	FBgn0033448	NONA	not annotated	NONA	NONA	CL0020	TPR	PF08569.6	Mo25	Mo25-like	--	--	--
ALHF_01046.g577	612	KA644873	hypothetical protein	CG9132-PC	FBgn0030791	Regulation	Signal transduction	50729	PH domain-like	\N	\N	PF07933.9	DUF1681	Protein of unknown function (DUF1681)	--	--	--	GO:0003674
ALHF_01048.g578	990	KA644874	Mitochondrial carrier protein	Tpc2-PB	FBgn0035078	Intra-cellular processes	Transport	103506	Mitochondrial carrier	\N	\N	PF00153.22	Mito_carr	Mitochondrial carrier protein	K15108	SLC25A19, DNC, TPC1; solute carrier family 25 (mitochondrial thiamine pyrophosphate transporter), member 19	--	GO:0005488	GO:0017077	GO:0022857
ALHF_01049.g579	897	KA644875	Cell differentiation family protein	Rcd-1-PA	FBgn0031047	General	General	48371	ARM repeat	\N	\N	PF04078.8	Rcd1	Cell differentiation family, Rcd1-like	K12606	RCD1, CNOT9, CAF40; CCR4-NOT transcription complex subunit 9	--	GO:0003674	GO:0005488
ALHF_01050.g580	2478	KA644876	Adenylate and Guanylate cyclase	Ac76E-PA	FBgn0004852	Regulation	Signal transduction	55073	Nucleotide cyclase	CL0276	Nucleot_cyclase	PF00211.15	Guanylate_cyc	Adenylate and Guanylate cyclase catalytic domain	K08042	ADCY2; adenylate cyclase 2	[EC:4.6.1.1]	GO:0004016
ALHF_01053.g581	1494	KA644877	Alcohol dehydrogenase transcription factor	CG6276-PA	FBgn0038316	NONA	not annotated	NONA	NONA	CL0123	HTH	PF10545.4	MADF_DNA_bdg	Alcohol dehydrogenase transcription factor Myb/SANT-like	--	--	--	GO:0003677
ALHF_01058.g582	1158	KA644878	Transcription initiation factor 2F, alpha subunit (TF2F-alpha)	TfIIFalpha-PA	FBgn0000008	Regulation	Signal transduction	50156	PDZ domain-like	\N	\N	PF05793.7	TFIIF_alpha	Transcription initiation factor IIF, alpha subunit (TFIIF-alpha)	K03138	TFIIF1, GTF2F1, TFG1; transcription initiation factor TFIIF subunit alpha	--
ALHF_01059.g583	930	KA644879	Calcineurin-like phosphoesterase	mts-PA	FBgn0004177	Intra-cellular processes	Proteases	56300	Metallo-dependent phosphatases	CL0163	Calcineurin	PF00149.23	Metallophos	Calcineurin-like phosphoesterase	K04382	PPP2C; protein phosphatase 2 (formerly 2A), catalytic subunit	[EC:3.1.3.16]	GO:0004722	GO:0019208
ALHF_01061.g585	1665	KA644880	RNA recognition protein	CG4806-PA	FBgn0260456	Regulation	RNA binding, m/tr	54928	RNA-binding domain, RBD	CL0221	RRM	PF00076.17	RRM_1	RNA recognition motif. (a.k.a. RRM, RBD, or RNP domain)	K14573	NOP4, RBM28; nucleolar protein 4	--	GO:0000166	GO:0003676	GO:0003729
ALHF_01065.g586	1320	KA644881	Arrestin (or S-antigen)	CG10086-PA	FBgn0037517	Other	Unknown function	81296	E set domains	CL0135	Arrestin_N-like	PF00339.24	Arrestin_N	Arrestin (or S-antigen), N-terminal domain	--	--	--	GO:0003674
ALHF_01066.g587	1389	KA644882	MoeZ/MoeB domain protein	CG11737-PD	FBgn0037592	NONA	not annotated	NONA	NONA	\N	\N	PF05237.8	MoeZ_MoeB	MoeZ/MoeB domain	--	--	--
ALHF_01069.g589	3222	KA644883	HECT-domain (ubiquitin-transferase)	Ube3a-PA	FBgn0000008	Regulation	Signal transduction	50156	PDZ domain-like	\N	\N	PF00632.20	HECT	HECT-domain (ubiquitin-transferase)	K10587	UBE3A, E6AP; ubiquitin-protein ligase E3 A	[EC:6.3.2.19]
ALHF_01070.g590	1227	KA644884	Glycosyl transferase	CG5287-PA	FBgn0032477	NONA	not annotated	NONA	NONA	\N	\N	PF00953.16	Glycos_transf_4	Glycosyl transferase family 4	K01001	ALG7; UDP-N-acetylglucosamine--dolichyl-phosphate N-acetylglucosaminephosphotransferase	[EC:2.7.8.15]	GO:0003975	GO:0008963
ALHF_01071.g591	1218	KA649958	Cytochrome P450	Cyp4p3-PA	FBgn0033397	Metabolism	Redox	48264	Cytochrome P450	\N	\N	PF00067.17	p450	Cytochrome P450	K15001	CYP4; cytochrome P450, family 4	[EC:1.14.-.-]
ALHF_01074.g592	1881	KA644885	ZIP Zinc transporter	CG10006-PB	FBgn0036461	NONA	not annotated	NONA	NONA	CL0184	DMT	PF02535.17	Zip	ZIP Zinc transporter	K14711	SLC39A5, ZIP5; solute carrier family 39 (zinc transporter), member 5	--	GO:0046873
ALHF_01075.g593	1491	KA644886	Eukaryotic glutathione synthase	GS-PJ	FBgn0030882	Metabolism	Coenzyme m/tr	56059	Glutathione synthetase ATP-binding domain-like	\N	\N	PF03917.12	GSH_synth_ATP	Eukaryotic glutathione synthase, ATP binding domain	K01920	E6.3.2.3, gshB; glutathione synthase	[EC:6.3.2.3]	GO:0004363	GO:0005524
ALHF_01076.g594	1446	KA644887	Eukaryotic glutathione synthase	GS-PJ	FBgn0030882	Metabolism	Coenzyme m/tr	56059	Glutathione synthetase ATP-binding domain-like	\N	\N	PF03917.12	GSH_synth_ATP	Eukaryotic glutathione synthase, ATP binding domain	K01920	E6.3.2.3, gshB; glutathione synthase	[EC:6.3.2.3]
ALHF_01079.g595	1941	KA644888	WD domain protein	rig-PB	FBgn0250850	General	General	50978	WD40 repeat-like	CL0186	Beta_propeller	PF00400.27	WD40	WD domain, G-beta repeat	--	--	--	GO:0005515	GO:0030374
ALHF_01080.g596	1344	KA649959	Peptidase family M13	CG9507-PA	FBgn0031808	Intra-cellular processes	Proteases	55486	Metalloproteases ("zincins"), catalytic domain	\N	\N	PF05649.8	Peptidase_M13_N	Peptidase family M13	--	--	--
ALHF_01081.g597	579	KA644889	N-acetylmuramoyl-L-alanine amidase	PGRP-SA-PA	FBgn0020616	General	General	48371	ARM repeat	\N	\N	PF01510.20	Amidase_2	N-acetylmuramoyl-L-alanine amidase	K01446	E3.5.1.28; N-acetylmuramoyl-L-alanine amidase	[EC:3.5.1.28]	GO:0005488
ALHF_01082.g598	525	KA644890	N-acetylmuramoyl-L-alanine amidase	PGRP-SA-PA	FBgn0020616	General	General	48371	ARM repeat	\N	\N	PF01510.20	Amidase_2	N-acetylmuramoyl-L-alanine amidase	K01446	E3.5.1.28; N-acetylmuramoyl-L-alanine amidase	[EC:3.5.1.28]
ALHF_01085.g599	3414	KA644891	VWA protein	CG42817-PA	FBgn0261999	NONA	not annotated	NONA	NONA	\N	\N	PF08399.6	VWA_N	VWA N-terminal	--	--	--
ALHF_01089.g602	624	KA644892	Serine hydroxymethyltransferase	--	--	NONA	not annotated	NONA	NONA	CL0061	PLP_aminotran	PF00464.14	SHMT	Serine hydroxymethyltransferase	--	--	--
ALHF_01090.g603	1224	KA644893	MRG protein	MRG15-PA	FBgn0027378	Information	DNA replication/repair	54160	Chromo domain-like	\N	\N	PF05712.8	MRG	MRG	K11339	MORF4L1, MRG15, EAF3; mortality factor 4-like protein 1	--	GO:0035064
ALHF_01091.g604	1741	KA649960	Ribosomal protein L1p/L10e	CG13096-PA	FBgn0032050	Information	Translation	56808	Ribosomal protein L1	CL0480	Ribosome_L1	PF00687.16	Ribosomal_L1	Ribosomal protein L1p/L10e family	K14775	UTP30, RSL1D1; ribosome biogenesis protein UTP30	--	GO:0003723	GO:0003735
ALHF_01096.g606	744	KA644894	hypothetical protein	CG32032-PA	FBgn0043806	Intra-cellular processes	Transport	50814	Lipocalins	--	--	--	--	--	--	--	--	GO:0003674
ALHF_01098.g607	1107	KA644895	Coiled-coil domain containing protein	CG15747-PA	FBgn0030474	NONA	not annotated	NONA	NONA	\N	\N	PF09745.4	DUF2040	Coiled-coil domain-containing protein 55 (DUF2040)	K13206	CCDC55; coiled-coil domain-containing protein 55	--
ALHF_01099.g608	2109	KA644896	tRNA synthetases class 1	Aats-gln-PA	FBgn0027090	Metabolism	Nucleotide m/tr	52374	Nucleotidylyl transferase	CL0039	HUP	PF00749.16	tRNA-synt_1c	tRNA synthetases class I (E and Q), catalytic domain	K01886	QARS, glnS; glutaminyl-tRNA synthetase	[EC:6.1.1.18]	GO:0004819	GO:0005524
ALHF_01100.g609	459	KA644897	hypothetical protein	--	--	NONA	not annotated	NONA	NONA	--	--	no	--	annotation --	--	--	--
ALHF_01101.g610	1482	KA644898	Putative bacterial virulence factor	CG13295-PA	FBgn0035674	NONA	not annotated	NONA	NONA	\N	\N	PF10139.4	Virul_Fac	Putative bacterial virulence factor	--	--	--
ALHF_01103.g611	1719	KA644899	Major Facilitator Superfamily protein	CG31106-PB	FBgn0051106	Intra-cellular processes	Ion m/tr	103473	MFS general substrate transporter	CL0015	MFS	PF07690.11	MFS_1	Major Facilitator Superfamily	--	--	--
ALHF_01104.g612	1986	KA644900	Sulfate transporter family protein	CG9702-PA	FBgn0039787	Other	Unknown function	52091	SpoIIaa-like	CL0062	APC	PF00916.15	Sulfate_transp	Sulfate transporter family	K14708	SLC26A11; solute carrier family 26 (sodium-independent sulfate anion transporter), member 11	--	GO:0005215	GO:0015381
ALHF_01109.g614	450	KA644901	EF hand protein	TpnC25D-PA	FBgn0031692	General	General	47473	EF-hand	CL0220	EF_hand	PF00036.27	efhand	EF hand	--	--	--	GO:0005509
ALHF_01110.g615	1504	KA649961	RhoGEF domain protein	rtGEF-PE	FBgn0015803	Regulation	Signal transduction	48065	DBL homology domain (DH-domain)	\N	\N	PF00621.15	RhoGEF	RhoGEF domain	--	--	--
ALHF_01111.g616	2577	KA644902	PDZ domain protein	Patj-PB	FBgn0067864	Regulation	Signal transduction	50156	PDZ domain-like	CL0466	PDZ-like	PF00595.19	PDZ	PDZ domain (Also known as DHR or GLGF)	--	--	--	GO:0005080
ALHF_01116.g617	651	KA644903	Hsp20/alpha crystallin family	Hsp27-PA	FBgn0001226	Intra-cellular processes	Protein modification	49764	HSP20-like chaperones	CL0190	HSP20	PF00011.16	HSP20	Hsp20/alpha crystallin family	--	--	--	GO:0005515
ALHF_01117.g618	996	KA644904	Alpha/beta hydrolase	CG5707-PC	FBgn0026593	Metabolism	Other enzymes	53474	alpha/beta-Hydrolases	CL0028	AB_hydrolase	PF12697.2	Abhydrolase_6	Alpha/beta hydrolase family	--	--	--
ALHF_01118.g619	576	KA644905	A20-like zinc finger	CG33936-PA	FBgn0053936	Regulation	DNA-binding	118310	AN1-like Zinc finger	\N	\N	PF01754.11	zf-A20	A20-like zinc finger	--	--	--
ALHF_01119.g620	3297	KA644906	Ion transport protein	trp-PA	FBgn0003861	General	Protein interaction	48403	Ankyrin repeat	CL0030	Ion_channel	PF00520.26	Ion_trans	Ion transport protein	K05328	TRPCN; transient receptor potential cation channel subfamily C, invertebrate	--	GO:0005218	GO:0005262	GO:0005515	GO:0005516	GO:0008086	GO:0015279
ALHF_01125.g621	472	KA649962	V-type ATPase	Vha100-4-PA	FBgn0038613	NONA	not annotated	NONA	NONA	\N	\N	PF01496.14	V_ATPase_I	V-type ATPase 116kDa subunit family	K02154	ATPeVI, ATP6N1A; V-type H+-transporting ATPase subunit I	[EC:3.6.3.14]	GO:0008553
ALHF_01126.g622	2172	KA644907	Tudor domain protein	CG9925-PA	FBgn0038191	Information	DNA replication/repair	63748	Tudor/PWWP/MBT	CL0049	Tudor	PF00567.19	TUDOR	Tudor domain	--	--	--	GO:0008270
ALHF_01127.g623	1653	KA644908	AMP-binding enzyme	CG17999-PA	FBgn0034552	Metabolism	Other enzymes	56801	Acetyl-CoA synthetase-like	CL0378	ANL	PF00501.23	AMP-binding	AMP-binding enzyme	--	--	--
ALHF_01134.g624	849	KA644909	PDZ domain protein	Sip1-PA	FBgn0010620	Regulation	Signal transduction	50156	PDZ domain-like	CL0466	PDZ-like	PF00595.19	PDZ	PDZ domain (Also known as DHR or GLGF)	--	--	--
ALHF_01138.g625	1404	KA644910	ZPR1 zinc-finger protein	Zpr1-PA	FBgn0030096	NONA	not annotated	NONA	NONA	\N	\N	PF03367.8	zf-ZPR1	ZPR1 zinc-finger domain	K06874	K06874; zinc finger protein	--	GO:0008270
ALHF_01140.g626	3669	KA644911	haloacid dehalogenase-like hydrolase	CG6230-PA	FBgn0027582	Intra-cellular processes	Ion m/tr	81665	Calcium ATPase, transmembrane domain M	CL0137	HAD	PF12710.2	HAD	haloacid dehalogenase-like hydrolase	K14950	ATP13A1; cation-transporting ATPase 13A1	[EC:3.6.3.-]	GO:0005524	GO:0015662	GO:0046872
ALHF_01143.g627	2247	KA644912	RhoGEF domain protein	CG30456-PB	FBgn0050456	Regulation	Signal transduction	48065	DBL homology domain (DH-domain)	\N	\N	PF00621.15	RhoGEF	RhoGEF domain	--	--	--
ALHF_01146.g628	1611	KA644913	CD36 family protein	Snmp1-PA	FBgn0260004	NONA	not annotated	NONA	NONA	\N	\N	PF01130.16	CD36	CD36 family	--	--	--	GO:0005044
ALHF_01147.g629	513	KA644914	hypothetical protein	CG9686-PA	FBgn0030158	NONA	not annotated	NONA	NONA	\N	\N	PF06295.7	DUF1043	Protein of unknown function (DUF1043)	--	--	--
ALHF_01151.g630	1011	KA644915	protein kinase	CkIIalpha-PC	FBgn0000258	Regulation	Kinases/phosphatases	56112	Protein kinase-like (PK-like)	CL0016	PKinase	PF00069.20	Pkinase	Protein kinase domain	K03097	CSNK2A; casein kinase II subunit alpha	[EC:2.7.11.1]	GO:0004672	GO:0004674	GO:0005515	GO:0005524
ALHF_01152.g631	2625	KA644916	L27 domain protein	sec8-PA	FBgn0262603	NONA	not annotated	NONA	NONA	\N	\N	PF02828.11	L27	L27 domain	K06111	EXOC4, SEC8L1; exocyst complex component 4	--
ALHF_01154.g632	2709	KA644917	Zinc-finger protein	Kr-h1-PC	FBgn0028420	Regulation	DNA-binding	57667	beta-beta-alpha zinc fingers	CL0361	C2H2-zf	PF13465.1	zf-H2C2_2	Zinc-finger double domain	--	--	--	GO:0003676	GO:0003700	GO:0008270
ALHF_01156.g633	960	KA644918	hypothetical protein	CG10399-PA	FBgn0031877	Metabolism	Carbohydrate m/tr	51569	Aldolase	CL0036	TIM_barrel	PF00682.14	HMGL-like	HMGL-like	K01640	E4.1.3.4, HMGCL, hmgL; hydroxymethylglutaryl-CoA lyase	[EC:4.1.3.4]	GO:0004419
ALHF_01161.g634	963	KA644919	Polyprenyl synthetase	qless-PA	FBgn0051005	Metabolism	Secondary metabolism	48576	Terpenoid synthases	\N	\N	PF00348.12	polyprenyl_synt	Polyprenyl synthetase	K12504	PDSS1; decaprenyl-diphosphate synthase subunit 1	[EC:2.5.1.91]	GO:0000010	GO:0003676
ALHF_01161.g635	897	KA644920	hypothetical protein	--	--	NONA	not annotated	NONA	NONA	--	--	no	--	annotation --	--	--	--
ALHF_01162.g636	477	KA644921	Low molecular weight phosphotyrosine protein phosphatase	primo-1-PB	FBgn0040077	Regulation	Kinases/phosphatases	52788	Phosphotyrosine protein phosphatases I	\N	\N	PF01451.16	LMWPc	Low molecular weight phosphotyrosine protein phosphatase	K14394	ACP1; low molecular weight phosphotyrosine protein phosphatase	[EC:3.1.3.23.1.3.48]	GO:0003993	GO:0004725	GO:0004726
ALHF_01166.g637	714	KA644922	pinin/SDK conserved region	--	--	NONA	not annotated	NONA	NONA	\N	\N	PF04697.8	Pinin_SDK_N	pinin/SDK conserved region	--	--	--
ALHF_01167.g638	852	KA644923	Alcohol dehydrogenase transcription factor	--	--	NONA	not annotated	NONA	NONA	CL0123	HTH	PF10545.4	MADF_DNA_bdg	Alcohol dehydrogenase transcription factor Myb/SANT-like	--	--	--
ALHF_01168.g639	4920	KA644924	hypothetical protein	sbb-PH	FBgn0010575	NONA	not annotated	NONA	NONA	--	--	--	--	--	--	--	--	GO:0003700	GO:0003714	GO:0008270
ALHF_01169.g640	999	KA644925	CS domain protein	nudC-PB	FBgn0021768	Intra-cellular processes	Protein modification	49764	HSP20-like chaperones	CL0190	HSP20	PF04969.11	CS	CS domain	--	--	--
ALHF_01172.g641	672	KA644926	Inositol polyphosphate kinase	IP3K1-PB	FBgn0032147	Metabolism	Nucleotide m/tr	56104	SAICAR synthase-like	\N	\N	PF03770.11	IPK	Inositol polyphosphate kinase	K00911	E2.7.1.127, ITPK; 1D-myo-inositol-triphosphate 3-kinase	[EC:2.7.1.127]	GO:0005516	GO:0008440
ALHF_01174.g642	1113	KA644927	Peroxin-3	CG6859-PA	FBgn0036484	NONA	not annotated	NONA	NONA	\N	\N	PF04882.7	Peroxin-3	Peroxin-3	K13336	PEX3; peroxin-3	--
ALHF_01175.g643	768	KA644928	Trypsin	CG9733-PA	FBgn0039759	Intra-cellular processes	Proteases	50494	Trypsin-like serine proteases	CL0124	Peptidase_PA	PF00089.21	Trypsin	Trypsin	--	--	--	GO:0004252
ALHF_01176.g644	711	KA644929	Phosducin	viaf-PA	FBgn0036237	Metabolism	Redox	52833	Thioredoxin-like	CL0172	Thioredoxin	PF02114.11	Phosducin	Phosducin	--	--	--	GO:0003674
ALHF_01182.g646	1158	KA644930	Serpin (serine protease inhibitor)	Spn31A-PA	FBgn0032178	Intra-cellular processes	Proteases	56574	Serpins	\N	\N	PF00079.15	Serpin	Serpin (serine protease inhibitor)	--	--	--	GO:0004867
ALHF_01184.g648	1176	KA644931	IQ calmodulin-binding motif protein	asp-PA	FBgn0086679	Intra-cellular processes	Proteases	69322	Tricorn protease domain 2	\N	\N	PF00612.22	IQ	IQ calmodulin-binding motif	--	--	--
ALHF_01185.g649	432	KA644932	hypothetical protein	CheB42c-PA	FBgn0066292	NONA	not annotated	NONA	NONA	--	--	--	--	--	--	--	--	GO:0005272	GO:0008289
ALHF_01186.g650	1704	KA644933	Alpha amylase	Mal-A2-PA	FBgn0002569	Metabolism	Carbohydrate m/tr	51445	(Trans)glycosidases	CL0058	Glyco_hydro_tim	PF00128.19	Alpha-amylase	Alpha amylase, catalytic domain	K01187	E3.2.1.20, malZ; alpha-glucosidase	[EC:3.2.1.20]	GO:0003824	GO:0004558	GO:0043169
ALHF_01187.g651	1536	KA644934	UTPHypotheticalglucose-1-phosphate uridylyltransferase	UGP-PD	FBgn0035978	Metabolism	Transferases	53448	Nucleotide-diphospho-sugar transferases	CL0110	GT-A	PF01704.13	UDPGP	UTP--glucose-1-phosphate uridylyltransferase	K00963	UGP2, galU, galF; UTP--glucose-1-phosphate uridylyltransferase	[EC:2.7.7.9]	GO:0003983
ALHF_01191.g652	1149	KA644935	Ribonucleotide reductase, small chain	RnrS-PA	FBgn0011704	Intra-cellular processes	Ion m/tr	47240	Ferritin-like	CL0044	Ferritin	PF00268.16	Ribonuc_red_sm	Ribonucleotide reductase, small chain	K10808	RRM2; ribonucleoside-diphosphate reductase subunit M2	[EC:1.17.4.1]	GO:0004748	GO:0046914
ALHF_01194.g654	837	KA644936	hypothetical protein	CG11583-PA	FBgn0035524	Information	Translation	52954	Class II aaRS ABD-related	\N	\N	PF04427.13	Brix	Brix domain	K14820	BRX1, BRIX1; ribosome biogenesis protein BRX1	--
ALHF_01195.g655	5568	KA644937	Putative zinc finger in N-recognin (UBR box)	CG9086-PB	FBgn0030809	Information	Translation	54736	ClpS-like	\N	\N	PF02207.15	zf-UBR	Putative zinc finger in N-recognin (UBR box)	K10626	UBR2; E3 ubiquitin-protein ligase UBR2	[EC:6.3.2.19]	GO:0004842	GO:0008270
ALHF_01196.g656	663	KA644938	Chitin binding protein	CG4367-PA	FBgn0038783	NONA	not annotated	NONA	NONA	\N	\N	PF03067.10	Chitin_bind_3	Chitin binding domain	--	--	--
ALHF_01198.g657	1917	KA644939	Leucine rich repeat protein	CG18095-PB	FBgn0028872	General	General	52058	L domain-like	CL0022	LRR	PF13855.1	LRR_8	Leucine rich repeat	--	--	--
ALHF_01201.g658	435	KA644940	Learning-associated protein	CG15019-PB	FBgn0035541	NONA	not annotated	NONA	NONA	\N	\N	PF10169.4	Laps	Learning-associated protein	--	--	--
ALHF_01204.g659	1746	KA644941	Pyridine nucleotide-disulfide oxidoreductase	AIF-PB	FBgn0031392	Metabolism	Redox	55424	FAD/NAD-linked reductases, dimerisation (C-terminal) domain	CL0063	NADP_Rossmann	PF07992.9	Pyr_redox_2	Pyridine nucleotide-disulphide oxidoreductase	K04727	PDCD8, AIF; programmed cell death 8 (apoptosis-inducing factor)	[EC:1.-.-.-]	GO:0016491	GO:0050660
ALHF_01205.g660	360	KA644942	LSM domain protein	SmD2-PA	FBgn0261789	Information	Translation	50182	Sm-like ribonucleoproteins	CL0527	Sm-like	PF01423.17	LSM	LSM domain	K11096	SNRPD2, SMD2; small nuclear ribonucleoprotein D2	--
ALHF_01207.g661	807	KA644943	EF-1 guanine nucleotide exchange protein	eEF1delta-PB	FBgn0032198	Information	Translation	54984	eEF-1beta-like	\N	\N	PF00736.14	EF1_GNE	EF-1 guanine nucleotide exchange domain	K15410	EEF1D; elongation factor 1-delta	--	GO:0003746	GO:0005085
ALHF_01208.g662	3168	KA644944	E1-E2 ATPase	PMCA-PP	FBgn0259214	Intra-cellular processes	Ion m/tr	81665	Calcium ATPase, transmembrane domain M	\N	\N	PF00122.15	E1-E2_ATPase	E1-E2 ATPase	K05850	ATP2B; Ca2+ transporting ATPase, plasma membrane	[EC:3.6.3.8]	GO:0005388	GO:0005524	GO:0046872
ALHF_01209.g663	3096	KA644945	E1-E2 ATPase	PMCA-PP	FBgn0259214	Intra-cellular processes	Ion m/tr	81665	Calcium ATPase, transmembrane domain M	\N	\N	PF00122.15	E1-E2_ATPase	E1-E2 ATPase	K05850	ATP2B; Ca2+ transporting ATPase, plasma membrane	[EC:3.6.3.8]
ALHF_01210.g664	1818	KA644946	Alkaline phosphatase	Aph-4-PA	FBgn0016123	Metabolism	Other enzymes	53649	Alkaline phosphatase-like	CL0088	Alk_phosphatase	PF00245.15	Alk_phosphatase	Alkaline phosphatase	K01077	E3.1.3.1, phoA, phoB; alkaline phosphatase	[EC:3.1.3.1]	GO:0004035
ALHF_01212.g665	7296	KA644947	DnaJ	Rme-8-PA	FBgn0015477	General	General	48371	ARM repeat	CL0392	Chaperone-J	PF00226.26	DnaJ	DnaJ domain	K09533	DNAJC13; DnaJ homolog subfamily C member 13	--	GO:0031072
ALHF_01214.g666	2049	KA644948	Protein phosphatase 2C	CG17598-PA	FBgn0031194	Regulation	Kinases/phosphatases	81606	PP2C-like	CL0238	PP2C	PF00481.16	PP2C	Protein phosphatase 2C	--	--	--	GO:0004722
ALHF_01216.g667	703	KA649963	Ubiquitin	--	--	NONA	not annotated	NONA	NONA	CL0072	Ubiquitin	PF00240.18	ubiquitin	Ubiquitin family	K10839	RAD23, HR23; UV excision repair protein RAD23	--
ALHF_01218.g668	2346	KA644949	protein kinase	fray-PF	FBgn0023083	Regulation	Kinases/phosphatases	56112	Protein kinase-like (PK-like)	CL0016	PKinase	PF00069.20	Pkinase	Protein kinase domain	K08282	E2.7.11.1; non-specific serine/threonine protein kinase	[EC:2.7.11.1]	GO:0004672	GO:0004674	GO:0004702	GO:0005524
ALHF_01220.g669	2079	KA644950	Acyl-CoA oxidase	CG17544-PD	FBgn0032775	Metabolism	Coenzyme m/tr	56645	Acyl-CoA dehydrogenase NM domain-like	CL0087	Acyl-CoA_dh	PF01756.14	ACOX	Acyl-CoA oxidase	K00232	E1.3.3.6, ACOX1, ACOX3; acyl-CoA oxidase	[EC:1.3.3.6]	GO:0003995	GO:0016402	GO:0050660
ALHF_01223.g670	1062	KA644951	hypothetical protein	MED14-PB	FBgn0035145	NONA	not annotated	NONA	NONA	--	--	--	--	--	K15156	MED14, RGR1; mediator of RNA polymerase II transcription subunit 14	--	GO:0001104	GO:0005515
ALHF_01224.g671	1647	KA644952	Utp14 protein	CG12301-PA	FBgn0036514	NONA	not annotated	NONA	NONA	\N	\N	PF04615.8	Utp14	Utp14 protein	K14567	UTP14; U3 small nucleolar RNA-associated protein 14	--
ALHF_01225.g672	2010	KA644953	hypothetical protein	CdGAPr-PB	FBgn0032821	Regulation	Signal transduction	48350	GTPase activation domain, GAP	--	--	--	--	--	--	--	--	GO:0005096
ALHF_01230.g673	2142	KA644954	Glycosyl hydrolases family 2	CG15117-PC	FBgn0034417	Metabolism	Carbohydrate m/tr	51445	(Trans)glycosidases	CL0058	Glyco_hydro_tim	PF02836.12	Glyco_hydro_2_C	Glycosyl hydrolases family 2, TIM barrel domain	K01195	E3.2.1.31, GUSB, uidA; beta-glucuronidase	[EC:3.2.1.31]	GO:0004566	GO:0043169
ALHF_01233.g674	1362	KA649964	hypothetical protein	e(y)3-PA	FBgn0087008	Information	DNA replication/repair	57903	FYVE/PHD zinc finger	--	--	--	--	--	--	--	--	GO:0003682	GO:0008270
ALHF_01236.g675	1326	KA644955	Cytochrome P450	Cyp4d14-PB	FBgn0023541	Metabolism	Redox	48264	Cytochrome P450	\N	\N	PF00067.17	p450	Cytochrome P450	K15001	CYP4; cytochrome P450, family 4	[EC:1.14.-.-]	GO:0009055	GO:0016705	GO:0020037
ALHF_01238.g676	1662	KA644956	NHL repeat protein	Pal1-PB	FBgn0033466	Metabolism	Other enzymes	63829	Calcium-dependent phosphotriesterase	CL0186	Beta_propeller	PF01436.16	NHL	NHL repeat	--	--	--	GO:0004504	GO:0004598	GO:0005507
ALHF_01239.g677	1056	KA644957	RNA polymerase 2-binding protein	CG9018-PA	FBgn0035318	Intra-cellular processes	Transport	48464	ENTH/VHS domain	\N	\N	PF04818.8	CTD_bind	RNA polymerase II-binding domain.	K15559	RTT103; regulator of Ty1 transposition protein 103	--
ALHF_01241.g678	2714	KA649965	hypothetical protein	--	--	NONA	not annotated	NONA	NONA	--	--	no	--	annotation --	--	--	--
ALHF_01242.g679	348	KA644958	hypothetical protein	--	--	NONA	not annotated	NONA	NONA	\N	\N	PF06358.6	DUF1065	Protein of unknown function (DUF1065)	--	--	--
ALHF_01244.g680	2472	KA644959	MCM2/3/5 family protein	Mcm6-PA	FBgn0025815	Information	DNA replication/repair	50249	Nucleic acid-binding proteins	CL0023	P-loop_NTPase	PF00493.18	MCM	MCM2/3/5 family	K02542	MCM6; minichromosome maintenance protein 6	--	GO:0003677	GO:0003682	GO:0005524	GO:0043138
ALHF_01245.g681	813	KA644960	Uroporphyrinogen-3 synthase HemD	CG1885-PA	FBgn0030066	Metabolism	Coenzyme m/tr	69618	HemD-like	\N	\N	PF02602.10	HEM4	Uroporphyrinogen-III synthase HemD	K01719	hemD, UROS; uroporphyrinogen-III synthase	[EC:4.2.1.75]	GO:0004852
ALHF_01246.g682	471	KA644961	K cyclin	CG18809-PB	FBgn0042132	NONA	not annotated	NONA	NONA	\N	\N	PF09080.5	K-cyclin_vir_C	K cyclin, C terminal	--	--	--	GO:0004129
ALHF_01249.g683	753	KA644962	Hemolymph juvenile hormone binding protein (JHBP)	CG14661-PB	FBgn0037288	NONA	not annotated	NONA	NONA	\N	\N	PF06585.6	JHBP	Haemolymph juvenile hormone binding protein (JHBP)	--	--	--
ALHF_01250.g684	1338	KA644963	WD domain protein	CG7275-PA	FBgn0036500	General	General	50978	WD40 repeat-like	CL0186	Beta_propeller	PF00400.27	WD40	WD domain, G-beta repeat	K11806	WDSOF1; WD repeat and SOF domain-containing protein 1	--
ALHF_01253.g685	3489	KA644964	RhoGEF	CG30440-PA	FBgn0050440	Regulation	Signal transduction	48065	DBL homology domain (DH-domain)	\N	\N	PF00621.15	RhoGEF	RhoGEF domain	--	--	--	GO:0005085	GO:0005089	GO:0005543
ALHF_01264.g689	1149	KA644965	putative metal-binding protein (DUF2284)	east-PD	FBgn0261954	NONA	not annotated	NONA	NONA	\N	\N	PF10050.4	DUF2284	Predicted metal-binding protein (DUF2284)	--	--	--	GO:0004181	GO:0008270
ALHF_01266.g690	2049	KA644966	hypothetical protein	CG9776-PB	FBgn0027866	NONA	not annotated	NONA	NONA	--	--	--	--	--	--	--	--
ALHF_01267.g691	462	KA644967	cuticle protein	Cpr11A-PA	FBgn0030394	NONA	not annotated	NONA	NONA	\N	\N	PF00379.18	Chitin_bind_4	Insect cuticle protein	--	--	--	GO:0005214	GO:0008010
ALHF_01268.g692	555	KA644968	Zinc carboxypeptidase	CG8560-PA	FBgn0035781	Intra-cellular processes	Proteases	53187	Zn-dependent exopeptidases	CL0035	Peptidase_MH	PF00246.19	Peptidase_M14	Zinc carboxypeptidase	--	--	--	GO:0004180	GO:0004181	GO:0008270
ALHF_01269.g693	657	KA644969	Acetyltransferase	CG15766-PA	FBgn0029813	Metabolism	Transferases	55729	Acyl-CoA N-acyltransferases (Nat)	CL0257	Acetyltrans	PF00583.19	Acetyltransf_1	Acetyltransferase (GNAT) family	--	--	--	GO:0008080
ALHF_01270.g694	1986	KA644970	Tetratricopeptide repeat protein	Pat1-PA	FBgn0029878	General	Protein interaction	48452	TPR-like	CL0020	TPR	PF13424.1	TPR_12	Tetratricopeptide repeat	--	--	--	GO:0003777	GO:0005488
ALHF_01272.g695	1902	KA644971	Zinc finger, ZZ type	CG11984-PI	FBgn0037655	Information	DNA replication/repair	57850	RING/U-box	CL0006	C1	PF00569.12	ZZ	Zinc finger, ZZ type	--	--	--	GO:0008270	GO:0015459
ALHF_01273.g696	1827	KA644972	Zinc finger, ZZ type	CG11984-PI	FBgn0037655	Information	DNA replication/repair	57850	RING/U-box	CL0006	C1	PF00569.12	ZZ	Zinc finger, ZZ type	--	--	--
ALHF_01274.g697	1902	KA644973	Zinc finger, ZZ type	CG11984-PI	FBgn0037655	Information	DNA replication/repair	57850	RING/U-box	CL0006	C1	PF00569.12	ZZ	Zinc finger, ZZ type	--	--	--
ALHF_01275.g698	1827	KA644974	Zinc finger, ZZ type	CG11984-PI	FBgn0037655	Information	DNA replication/repair	57850	RING/U-box	CL0006	C1	PF00569.12	ZZ	Zinc finger, ZZ type	--	--	--
ALHF_01276.g699	1158	KA644975	Nucleosome assembly protein (NAP)	Nap1-PC	FBgn0015268	Information	Chromatin structure	143113	NAP-like	\N	\N	PF00956.13	NAP	Nucleosome assembly protein (NAP)	K11279	NAP1L1, NRP; nucleosome assembly protein 1-like 1	--	GO:0042393
ALHF_01277.g700	682	KA649966	hypothetical protein	larp-PH	FBgn0261618	Regulation	DNA-binding	46785	Winged helix DNA-binding domain	--	--	--	--	--	--	--	--
ALHF_01279.g701	945	KA644976	Initiation factor 2 subunit family	CG11334-PB	FBgn0039849	Metabolism	Transferases	100950	NagB/RpiA/CoA transferase-like	CL0246	ISOCOT_Fold	PF01008.12	IF-2B	Initiation factor 2 subunit family	K08963	mtnA; methylthioribose-1-phosphate isomerase	[EC:5.3.1.23]	GO:0045182
ALHF_01283.g703	585	KA644977	KIX domain protein	nej-PB	FBgn0261617	Regulation	DNA-binding	47040	Kix domain of CBP (creb binding protein)	\N	\N	PF02172.11	KIX	KIX domain	K04498	EP300, CREBBP, KAT3; E1A/CREB-binding protein	[EC:2.3.1.48]	GO:0003713	GO:0004402	GO:0005515	GO:0008134	GO:0008140	GO:0008270	GO:0043993	GO:0044017
ALHF_01284.g704	765	KA644978	short chain dehydrogenase	antdh-PA	FBgn0026268	General	Small molecule binding	51735	NAD(P)-binding Rossmann-fold domains	CL0063	NADP_Rossmann	PF00106.20	adh_short	short chain dehydrogenase	--	--	--	GO:0000166	GO:0004090
ALHF_01286.g705	3828	KA644979	WD domain protein	sec31-PB	FBgn0033339	General	General	50978	WD40 repeat-like	CL0186	Beta_propeller	PF00400.27	WD40	WD domain, G-beta repeat	K14005	SEC31; protein transport protein SEC31	--
ALHF_01291.g706	1326	KA644980	Thioredoxin	CG9302-PA	FBgn0032514	Metabolism	Redox	52833	Thioredoxin-like	CL0172	Thioredoxin	PF00085.15	Thioredoxin	Thioredoxin	K09583	PDIA5; protein disulfide isomerase family A, member 5	[EC:5.3.4.1]	GO:0003756	GO:0009055	GO:0015035
ALHF_01293.g707	2206	KA649967	Leucine rich repeat protein	kek5-PD	FBgn0031016	General	General	52058	L domain-like	CL0022	LRR	PF13855.1	LRR_8	Leucine rich repeat	--	--	--
ALHF_01294.g708	3819	KA644981	Molybdopterin-binding domain of aldehyde dehydrogenase	CG18522-PA	FBgn0038347	Metabolism	E- transfer	56003	Molybdenum cofactor-binding domain	\N	\N	PF02738.13	Ald_Xan_dh_C2	Molybdopterin-binding domain of aldehyde dehydrogenase	--	--	--	GO:0005506	GO:0009055	GO:0016614	GO:0050660	GO:0051537
ALHF_01296.g709	1013	KA649968	Putative snoRNA binding protein	nop5-PA	FBgn0026196	Regulation	RNA binding, m/tr	89124	Nop domain	\N	\N	PF01798.13	Nop	Putative snoRNA binding domain	K14565	NOP58; nucleolar protein 58	--	GO:0003674
ALHF_01298.g710	678	KA644982	SYF2 splicing factor	CG12343-PA	FBgn0033556	NONA	not annotated	NONA	NONA	\N	\N	PF08231.7	SYF2	SYF2 splicing factor	K12868	SYF2; pre-mRNA-splicing factor SYF2	--
ALHF_01305.g711	1122	KA644983	Copper type 2 ascorbate-dependent monooxygenase	Phm-PA	FBgn0019948	Metabolism	Redox	49742	PHM/PNGase F	\N	\N	PF03712.10	Cu2_monoox_C	Copper type II ascorbate-dependent monooxygenase, C-terminal domain	K00504	E1.14.17.3; peptidylglycine monooxygenase	[EC:1.14.17.3]	GO:0004504	GO:0005507
ALHF_01306.g712	759	KA644984	short chain dehydrogenase	CG9360-PA	FBgn0030332	General	Small molecule binding	51735	NAD(P)-binding Rossmann-fold domains	CL0063	NADP_Rossmann	PF00106.20	adh_short	short chain dehydrogenase	--	--	--	GO:0000166	GO:0016614
ALHF_01307.g713	2025	KA644985	Acyl-CoA oxidase	Acox57D-d-PA	FBgn0034629	Metabolism	E- transfer	47203	Acyl-CoA dehydrogenase C-terminal domain-like	CL0087	Acyl-CoA_dh	PF01756.14	ACOX	Acyl-CoA oxidase	K00232	E1.3.3.6, ACOX1, ACOX3; acyl-CoA oxidase	[EC:1.3.3.6]	GO:0003995	GO:0003997	GO:0016401	GO:0050660
ALHF_01308.g714	2220	KA644986	ABC-2 type transporter	CG9663-PA	FBgn0031516	General	Small molecule binding	52540	P-loop containing nucleoside triphosphate hydrolases	CL0181	ABC-2	PF01061.19	ABC2_membrane	ABC-2 type transporter	--	--	--	GO:0005215	GO:0005524	GO:0042626
ALHF_01309.g715	2019	KA644987	hypothetical protein	cindr-PE	FBgn0027598	Regulation	Signal transduction	50044	SH3-domain	CL0010	SH3	PF07653.12	SH3_2	Variant SH3 domain	--	--	--	GO:0005070	GO:0017124
ALHF_01311.g716	801	KA644988	Chitin binding Peritrophin-A	Gasp-PB	FBgn0026077	Metabolism	Carbohydrate m/tr	57625	Invertebrate chitin-binding proteins	CL0155	CBM_14_19	PF01607.19	CBM_14	Chitin binding Peritrophin-A domain	--	--	--	GO:0008061	GO:0016490
ALHF_01313.g717	600	KA644989	hypothetical protein	Surf1-PA	FBgn0029117	NONA	not annotated	NONA	NONA	\N	\N	PF02104.10	SURF1	SURF1 family	K14998	SURF1; surfeit locus 1 family protein	--	GO:0015232
ALHF_01314.g718	864	KA644990	N-acetylmuramoyl-L-alanine amidase	PGRP-LA-PE	FBgn0035975	Metabolism	Other enzymes	55846	N-acetylmuramoyl-L-alanine amidase-like	\N	\N	PF01510.20	Amidase_2	N-acetylmuramoyl-L-alanine amidase	K01446	E3.5.1.28; N-acetylmuramoyl-L-alanine amidase	[EC:3.5.1.28]	GO:0008270	GO:0008745	GO:0042834
ALHF_01317.g719	1317	KA644991	GPCR-chaperone	CG15118-PD	FBgn0034418	General	Protein interaction	48403	Ankyrin repeat	\N	\N	PF11904.3	GPCR_chapero_1	GPCR-chaperone	--	--	--
ALHF_01319.g720	4188	KA644992	hypothetical protein	CG12090-PC	FBgn0035227	NONA	not annotated	NONA	NONA	\N	\N	PF12257.3	DUF3608	Protein of unknown function (DUF3608)	--	--	--
ALHF_01321.g721	708	KA644993	Ribose 5-phosphate isomerase A (phosphoriboisomerase A)	CG30410-PB	FBgn0050410	Metabolism	Transferases	100950	NagB/RpiA/CoA transferase-like	CL0246	ISOCOT_Fold	PF06026.9	Rib_5-P_isom_A	Ribose 5-phosphate isomerase A (phosphoriboisomerase A)	K01807	rpiA; ribose 5-phosphate isomerase A	[EC:5.3.1.6]	GO:0004751
ALHF_01325.g723	1590	KA644994	hypothetical protein	CG11710-PB	FBgn0031115	Regulation	RNA binding, m/tr	88697	PUA domain-like	CL0178	PUA	PF04266.9	ASCH	ASCH domain	--	--	--	GO:0008270	GO:0016922
ALHF_01326.g724	567	KA644995	EF hand protein	CG10126-PB	FBgn0038088	General	General	47473	EF-hand	CL0220	EF_hand	PF13499.1	EF_hand_5	EF-hand domain pair	--	--	--	GO:0005509
ALHF_01329.g725	1263	KA644996	hypothetical protein	CG5913-PA	FBgn0039385	NONA	not annotated	NONA	NONA	\N	\N	PF10239.4	DUF2465	Protein of unknown function (DUF2465)	--	--	--
ALHF_01333.g726	417	KA644997	Prefoldin subunit	CG10635-PA	FBgn0035603	Intra-cellular processes	Protein modification	46579	Prefoldin	CL0200	Prefoldin	PF01920.15	Prefoldin_2	Prefoldin subunit	K09550	prefoldin subunit 4	--	GO:0051082	GO:0051087
ALHF_01335.g727	1074	KA644998	Ribosome-binding factor A	CG15916-PA	FBgn0030704	Information	Translation	89919	Ribosome-binding factor A, RbfA	\N	\N	PF02033.13	RBFA	Ribosome-binding factor A	--	--	--
ALHF_01336.g728	2727	KA644999	hypothetical protein	CG13472-PA	FBgn0036450	Information	DNA replication/repair	63748	Tudor/PWWP/MBT	\N	\N	PF08585.7	DUF1767	Domain of unknown function (DUF1767)	--	--	--	GO:0003723
ALHF_01337.g729	900	KA645000	Steroid receptor RNA activator (SRA1)	--	--	NONA	not annotated	NONA	NONA	\N	\N	PF07304.6	SRA1	Steroid receptor RNA activator (SRA1)	--	--	--
ALHF_01338.g730	1110	KA645001	Taurine catabolism dioxygenase TauD, TfdA family	CG4335-PA	FBgn0038795	Metabolism	Secondary metabolism	51197	Clavaminate synthase-like	CL0029	Cupin	PF02668.11	TauD	Taurine catabolism dioxygenase TauD, TfdA family	K00471	E1.14.11.1; gamma-butyrobetaine dioxygenase	[EC:1.14.11.1]	GO:0005506	GO:0008336	GO:0031418	GO:0050353
ALHF_01339.g731	1779	KA645002	Cytochrome P450	Cyp4g15-PA	FBgn0030304	Metabolism	Redox	48264	Cytochrome P450	\N	\N	PF00067.17	p450	Cytochrome P450	K15001	CYP4; cytochrome P450, family 4	[EC:1.14.-.-]	GO:0009055	GO:0016705	GO:0020037
ALHF_01342.g732	4743	KA645003	Phosphatidylinositol 3- and 4-kinase	Pi3K68D-PD	FBgn0015278	Regulation	Kinases/phosphatases	56112	Protein kinase-like (PK-like)	\N	\N	PF00454.22	PI3_PI4_kinase	Phosphatidylinositol 3- and 4-kinase	K00923	PIK3C2; phosphatidylinositol-4-phosphate 3-kinase	[EC:2.7.1.154]	GO:0005543	GO:0016303	GO:0035004	GO:0035005	GO:0035091	GO:0046934
ALHF_01345.g733	1377	KA645004	Pre-mRNA splicing Prp18-interacting factor	Slu7-PA	FBgn0039626	NONA	not annotated	NONA	NONA	\N	\N	PF11708.3	Slu7	Pre-mRNA splicing Prp18-interacting factor	K12819	SLU7; pre-mRNA-processing factor SLU7	--	GO:0003676	GO:0008270
ALHF_01346.g734	2052	KA645005	Hsp70 protein	Hsc70-5-PA	FBgn0001220	Metabolism	Other enzymes	53067	Actin-like ATPase domain	CL0108	Actin_ATPase	PF00012.15	HSP70	Hsp70 protein	K04043	dnaK; molecular chaperone DnaK	--	GO:0005524	GO:0016887	GO:0051082
ALHF_01349.g735	1413	KA645006	putative DNA-binding protein	dgt1-PA	FBgn0039710	NONA	not annotated	NONA	NONA	\N	\N	PF13891.1	zf-C3Hc3H	Potential DNA-binding domain	--	--	--	GO:0000287	GO:0004427
ALHF_01350.g736	2454	KA645007	Protein tyrosine kinase	Wsck-PA	FBgn0046685	Regulation	Kinases/phosphatases	56112	Protein kinase-like (PK-like)	CL0016	PKinase	PF07714.12	Pkinase_Tyr	Protein tyrosine kinase	--	--	--	GO:0004713	GO:0005524
ALHF_01351.g737	906	KA645008	Lectin C-type protein	--	--	NONA	not annotated	NONA	NONA	CL0056	C_Lectin	PF00059.16	Lectin_C	Lectin C-type domain	--	--	--
ALHF_01352.g738	2523	KA645009	Sugar (and other) transporter	Tret1-1-PA	FBgn0050035	Intra-cellular processes	Ion m/tr	103473	MFS general substrate transporter	CL0015	MFS	PF00083.19	Sugar_tr	Sugar (and other) transporter	K14258	TRET1; facilitated trehalose transporter	--	GO:0005355
ALHF_01353.g739	894	KA645010	Translocon-associated protein (TRAP), alpha subunit	l(1)G0320-PA	FBgn0028327	NONA	not annotated	NONA	NONA	\N	\N	PF03896.11	TRAP_alpha	Translocon-associated protein (TRAP), alpha subunit	K13249	SSR1; translocon-associated protein subunit alpha	--	GO:0005048
ALHF_01355.g740	378	KA645011	Synaptobrevin	--	--	NONA	not annotated	NONA	NONA	CL0445	SNARE-fusion	PF00957.16	Synaptobrevin	Synaptobrevin	--	--	--
ALHF_01357.g741	2604	KA645012	Protein tyrosine kinase	Fps85D-PB	FBgn0000723	Regulation	Kinases/phosphatases	56112	Protein kinase-like (PK-like)	CL0016	PKinase	PF07714.12	Pkinase_Tyr	Protein tyrosine kinase	--	--	--	GO:0004713	GO:0005524
ALHF_01360.g742	1497	KA645013	CpG binding protein	CG17446-PB	FBgn0030121	Information	DNA replication/repair	57903	FYVE/PHD zinc finger	\N	\N	PF12269.3	zf-CpG_bind_C	CpG binding protein zinc finger C terminal domain	K14960	CXXC1, SPP1, CPS40; COMPASS component SPP1	--	GO:0003677	GO:0008270
ALHF_01361.g743	1314	KA645014	Ribonuclease	drosha-PA	FBgn0000008	Regulation	Signal transduction	50156	PDZ domain-like	\N	\N	PF00636.21	Ribonuclease_3	Ribonuclease III domain	K03685	rnc, DROSHA, RNT1; ribonuclease III	[EC:3.1.26.3]
ALHF_01362.g744	3930	KA645015	A-macroglobulin complement component	TepII-PC	FBgn0041182	Metabolism	Secondary metabolism	48239	Terpenoid cyclases/Protein prenyltransferases	CL0059	6_Hairpin	PF07678.9	A2M_comp	A-macroglobulin complement component	K06530	CD109; CD109 antigen	--
ALHF_01366.g745	3225	KA645016	Transmembrane protein	CG30389-PC	FBgn0050389	NONA	not annotated	NONA	NONA	\N	\N	PF09726.4	Macoilin	Transmembrane protein	--	--	--
ALHF_01368.g746	1629	KA645017	Guanylate kinase	metro-PB	FBgn0050021	General	Small molecule binding	52540	P-loop containing nucleoside triphosphate hydrolases	CL0023	P-loop_NTPase	PF00625.16	Guanylate_kin	Guanylate kinase	--	--	--	GO:0004385
ALHF_01370.g748	1863	KA645018	RIO1 family protein	CG3008-PA	FBgn0031643	Regulation	Kinases/phosphatases	56112	Protein kinase-like (PK-like)	CL0016	PKinase	PF01163.17	RIO1	RIO1 family	K08286	E2.7.11.-; protein-serine/threonine kinase	[EC:2.7.11.-]	GO:0004672	GO:0004674	GO:0005524
ALHF_01372.g749	465	KA645019	Hsp20/alpha crystallin family	CG7409-PA	FBgn0035817	Intra-cellular processes	Protein modification	49764	HSP20-like chaperones	CL0190	HSP20	PF00011.16	HSP20	Hsp20/alpha crystallin family	--	--	--	GO:0051082
ALHF_01373.g750	1584	KA645020	WD domain protein	CG9945-PA	FBgn0034527	General	General	50978	WD40 repeat-like	CL0186	Beta_propeller	PF00400.27	WD40	WD domain, G-beta repeat	K11801	WDR23; WD repeat-containing protein 23	--
ALHF_01374.g751	782	KA649969	ABC-2 family transporter protein	CG34120-PD	FBgn0083956	General	Small molecule binding	52540	P-loop containing nucleoside triphosphate hydrolases	CL0181	ABC-2	PF12698.2	ABC2_membrane_3	ABC-2 family transporter protein	--	--	--
ALHF_01375.g752	885	KA645021	hypothetical protein	CG6843-PA	FBgn0036827	NONA	not annotated	NONA	NONA	--	--	--	--	--	K06066	CIR; CBF1 interacting corepressor	--
ALHF_01378.g754	1815	KA645022	7 transmembrane receptor (rhodopsin family)	moody-PF	FBgn0025631	Regulation	Signal transduction	81321	Family A G protein-coupled receptor-like	CL0192	GPCR_A	PF00001.16	7tm_1	7 transmembrane receptor (rhodopsin family)	--	--	--	GO:0004930	GO:0008502
ALHF_01380.g755	1038	KA645023	Sodium/calcium exchanger protein	CG2893-PF	FBgn0040030	NONA	not annotated	NONA	NONA	\N	\N	PF01699.19	Na_Ca_ex	Sodium/calcium exchanger protein	--	--	--	GO:0008273
ALHF_01383.g756	405	KA645024	CRAL/TRIO domain protein	CG30339-PA	FBgn0050339	Intra-cellular processes	Phospholipid m/tr	52087	CRAL/TRIO domain	CL0512	CRAL_TRIO	PF00650.15	CRAL_TRIO	CRAL/TRIO domain	--	--	--	GO:0005215
ALHF_01384.g757	780	KA645025	Enoyl-CoA hydratase/isomerase	CG13890-PA	FBgn0035169	Intra-cellular processes	Proteases	52096	ClpP/crotonase	CL0127	ClpP_crotonase	PF00378.15	ECH	Enoyl-CoA hydratase/isomerase family	K13239	PECI; peroxisomal 3,2-trans-enoyl-CoA isomerase	[EC:5.3.3.8]	GO:0004165
ALHF_01385.g758	1899	KA645026	Exonuclease	CG8368-PA	FBgn0035707	Metabolism	Nucleotide m/tr	53098	Ribonuclease H-like	CL0219	RNase_H	PF00929.19	RNase_T	Exonuclease	K14570	REX1, REXO1, RNH70; RNA exonuclease 1	[EC:3.1.-.-]	GO:0003676	GO:0004527
ALHF_01388.g759	2016	KA645027	Glycosyl transferase	pgant6-PB	FBgn0035375	Metabolism	Transferases	53448	Nucleotide-diphospho-sugar transferases	CL0110	GT-A	PF00535.21	Glycos_transf_2	Glycosyl transferase family 2	K00710	GALNT; polypeptide N-acetylgalactosaminyltransferase	[EC:2.4.1.41]	GO:0004653
ALHF_01390.g760	2085	KA645028	GRIP domain protein	CG10703-PA	FBgn0037881	NONA	not annotated	NONA	NONA	\N	\N	PF01465.15	GRIP	GRIP domain	--	--	--
ALHF_01391.g761	1726	KA649970	WD domain protein	ebi-PA	FBgn0023444	Metabolism	Other enzymes	50998	Quinoprotein alcohol dehydrogenase-like	CL0186	Beta_propeller	PF00400.27	WD40	WD domain, G-beta repeat	K04508	TBL1; transducin (beta)-like 1	--
ALHF_01392.g762	2259	KA645029	hypothetical protein	CG8545-PA	FBgn0033741	Metabolism	Transferases	53335	S-adenosyl-L-methionine-dependent methyltransferases	CL0063	NADP_Rossmann	PF01189.12	Nol1_Nop2_Fmu	NOL1/NOP2/sun family	K14835	NOP2; ribosomal RNA methyltransferase Nop2	[EC:2.1.1.-]	GO:0003723	GO:0008757
ALHF_01393.g763	3714	KA645030	SPOC domain protein	CG30115-PE	FBgn0050115	Regulation	Signal transduction	48065	DBL homology domain (DH-domain)	\N	\N	PF07744.8	SPOC	SPOC domain	--	--	--	GO:0005085	GO:0005089	GO:0005543
ALHF_01394.g764	552	KA645031	Phosphatidylethanolamine-binding protein	CG6180-PA	FBgn0032453	General	Small molecule binding	49777	PEBP-like	\N	\N	PF01161.15	PBP	Phosphatidylethanolamine-binding protein	--	--	--	GO:0008429
ALHF_01396.g765	576	KA649971	Vibrio cholerae toxin co-regulated pilus biosynthesis protein F	--	--	NONA	not annotated	NONA	NONA	\N	\N	PF06340.6	TcpF	Vibrio cholerae toxin co-regulated pilus biosynthesis protein F	--	--	--
ALHF_01399.g766	2397	KA645032	hypothetical protein	--	--	NONA	not annotated	NONA	NONA	--	--	no	--	annotation --	--	--	--
ALHF_01401.g767	2739	KA645033	Aldehyde dehydrogenase	CG8665-PA	FBgn0032945	Metabolism	Redox	53720	ALDH-like	CL0099	ALDH-like	PF00171.17	Aldedh	Aldehyde dehydrogenase family	K00289	E1.5.1.6, FTHFD; formyltetrahydrofolate dehydrogenase	[EC:1.5.1.6]	GO:0000036	GO:0008168	GO:0016155	GO:0016620	GO:0016742	GO:0048037
ALHF_01403.g768	531	KA645034	hypothetical protein	Df31-PB	FBgn0022893	NONA	not annotated	NONA	NONA	--	--	--	--	--	--	--	--	GO:0042393
ALHF_01404.g769	2196	KA645035	Golgi transport complex subunit 5	fws-PF	FBgn0024689	NONA	not annotated	NONA	NONA	CL0295	Vps51	PF10392.4	COG5	Golgi transport complex subunit 5	--	--	--
ALHF_01405.g770	702	KA645036	Mitochondrial fission regulator	caps-PD	FBgn0023095	NONA	not annotated	NONA	NONA	\N	\N	PF05308.6	Mito_fiss_reg	Mitochondrial fission regulator	--	--	--
ALHF_01408.g771	750	KA645037	Ubiquitin	CG1172-PB	FBgn0037321	General	General	54236	Ubiquitin-like	CL0072	Ubiquitin	PF00240.18	ubiquitin	Ubiquitin family	--	--	--
ALHF_01410.g772	1854	KA645038	Choline/Carnitine o-acyltransferase	CG12428-PB	FBgn0039543	Metabolism	Transferases	52777	CoA-dependent acyltransferases	CL0149	CoA-acyltrans	PF00755.15	Carn_acyltransf	Choline/Carnitine o-acyltransferase	K05940	CROT; carnitine O-octanoyltransferase	[EC:2.3.1.137]	GO:0008458
ALHF_01411.g773	387	KA649972	hypothetical protein	--	--	NONA	not annotated	NONA	NONA	--	--	no	--	annotation --	--	--	--
ALHF_01415.g774	942	KA645039	RNA recognition protein	CG15440-PA	FBgn0031607	Regulation	RNA binding, m/tr	54928	RNA-binding domain, RBD	CL0221	RRM	PF00076.17	RRM_1	RNA recognition motif. (a.k.a. RRM, RBD, or RNP domain)	--	--	--	GO:0000166	GO:0003676
ALHF_01419.g775	381	KA645040	Profilin	chic-PF	FBgn0000308	Intra-cellular processes	Cell motility	55770	Profilin (actin-binding protein)	CL0431	PF	PF00235.14	Profilin	Profilin	K05759	PFN; profilin	--	GO:0003779	GO:0005515	GO:0005546
ALHF_01420.g776	1344	KA645041	Zinc carboxypeptidase	CG3097-PA	FBgn0029804	Intra-cellular processes	Proteases	53187	Zn-dependent exopeptidases	CL0035	Peptidase_MH	PF00246.19	Peptidase_M14	Zinc carboxypeptidase	--	--	--	GO:0004181	GO:0008270
ALHF_01422.g777	2415	KA645042	Guanylate-kinase-associated protein (GKAP) protein	vlc-PI	FBgn0259978	NONA	not annotated	NONA	NONA	\N	\N	PF03359.8	GKAP	Guanylate-kinase-associated protein (GKAP) protein	--	--	--
ALHF_01423.g778	1809	KA645043	Guanylate-kinase-associated protein (GKAP) protein	vlc-PI	FBgn0259978	NONA	not annotated	NONA	NONA	\N	\N	PF03359.8	GKAP	Guanylate-kinase-associated protein (GKAP) protein	--	--	--
ALHF_01425.g780	1314	KA645044	Dehydrogenase E1 component	CG8199-PA	FBgn0037709	General	Small molecule binding	52518	Thiamin diphosphate-binding fold (THDP-binding)	CL0254	THDP-binding	PF00676.15	E1_dh	Dehydrogenase E1 component	K00166	E1.2.4.4A, bkdA1; 2-oxoisovalerate dehydrogenase E1 component, alpha subunit	[EC:1.2.4.4]	GO:0003863
ALHF_01426.g781	744	KA649973	hypothetical protein	--	--	NONA	not annotated	NONA	NONA	--	--	no	--	annotation --	--	--	--
ALHF_01427.g782	912	KA645045	CRAL/TRIO domain protein	CG10237-PD	FBgn0032783	Intra-cellular processes	Phospholipid m/tr	52087	CRAL/TRIO domain	CL0512	CRAL_TRIO	PF00650.15	CRAL_TRIO	CRAL/TRIO domain	--	--	--	GO:0005215	GO:0008431	GO:0016918
ALHF_01428.g783	1929	KA645046	BTB/POZ domain protein	CG3711-PA	FBgn0040344	General	General	117281	Kelch motif	CL0033	POZ	PF00651.26	BTB	BTB/POZ domain	--	--	--	GO:0003700
ALHF_01429.g784	945	KA645047	Ribosomal protein L10	RpLP0-PA	FBgn0000100	NONA	not annotated	NONA	NONA	\N	\N	PF00466.15	Ribosomal_L10	Ribosomal protein L10	K02941	RP-LP0, RPLP0; large subunit ribosomal protein LP0	--	GO:0003735	GO:0003906
ALHF_01431.g785	2690	KA649974	E1-E2 ATPase	CG31729-PA	FBgn0051729	Intra-cellular processes	Ion m/tr	81665	Calcium ATPase, transmembrane domain M	\N	\N	PF00122.15	E1-E2_ATPase	E1-E2 ATPase	K01530	E3.6.3.1; phospholipid-translocating ATPase	[EC:3.6.3.1]	GO:0000287	GO:0004012	GO:0005524	GO:0015662
ALHF_01433.g787	1056	KA645048	Cyclophilin type peptidyl-prolyl cis-trans isomerase/CLD	CG8336-PC	FBgn0036020	Intra-cellular processes	Protein modification	50891	Cyclophilin-like	CL0475	Cyclophil-like	PF00160.16	Pro_isomerase	Cyclophilin type peptidyl-prolyl cis-trans isomerase/CLD	K05864	PPID, CYPD; peptidyl-prolyl isomerase D	[EC:5.2.1.8]	GO:0003755
ALHF_01436.g788	4332	KA645049	hypothetical protein	PIP82-PA	FBgn0024943	NONA	not annotated	NONA	NONA	--	--	--	--	--	--	--	--	GO:0003674
ALHF_01439.g789	1350	KA645050	Menin	Amun-PI	FBgn0030328	NONA	not annotated	NONA	NONA	\N	\N	PF05053.8	Menin	Menin	--	--	--
ALHF_01442.g791	768	KA645051	SPRY domain protein	Fsn-PA	FBgn0043010	Metabolism	Secondary metabolism	49899	Concanavalin A-like lectins/glucanases	\N	\N	PF00622.23	SPRY	SPRY domain	K10319	FBXO45; F-box protein 45	--
ALHF_01449.g792	540	KA645052	hypothetical protein	--	--	NONA	not annotated	NONA	NONA	\N	\N	PF04286.7	DUF445	Protein of unknown function (DUF445)	--	--	--
ALHF_01450.g793	2663	KA649975	Peptidase family M1	CG8773-PB	FBgn0038135	Intra-cellular processes	Proteases	55486	Metalloproteases ("zincins"), catalytic domain	CL0126	Peptidase_MA	PF01433.15	Peptidase_M1	Peptidase family M1	K11141	ENPEP; glutamyl aminopeptidase	[EC:3.4.11.7]
ALHF_01453.g794	810	KA645053	CUE domain protein	--	--	NONA	not annotated	NONA	NONA	CL0214	UBA	PF02845.11	CUE	CUE domain	--	--	--
ALHF_01454.g795	609	KA645054	RHO protein GDP dissociation inhibitor	RhoGDI-PA	FBgn0036921	Other	Unknown function	81296	E set domains	\N	\N	PF02115.12	Rho_GDI	RHO protein GDP dissociation inhibitor	K12462	ARHGDI, RHOGDI; Rho GDP-dissociation inhibitor	--	GO:0005094
ALHF_01455.g796	1450	KA649976	hypothetical protein	CG7358-PA	FBgn0030974	NONA	not annotated	NONA	NONA	--	--	--	--	--	--	--	--
ALHF_01456.g797	1515	KA645055	Cytochrome P450	Cyp6a2-PA	FBgn0000473	Metabolism	Redox	48264	Cytochrome P450	\N	\N	PF00067.17	p450	Cytochrome P450	K15002	CYP6; cytochrome P450, family 6	[EC:1.14.-.-]	GO:0009055	GO:0016705	GO:0020037
ALHF_01458.g798	1242	KA649977	nucleoside phosphatase	NTPase-PA	FBgn0000527	Metabolism	Other enzymes	56801	Acetyl-CoA synthetase-like	CL0108	Actin_ATPase	PF01150.12	GDA1_CD39	GDA1/CD39 (nucleoside phosphatase) family	--	--	--
ALHF_01459.g799	756	KA645056	Haloacid dehalogenase-like hydrolase	CG12173-PB	FBgn0037305	Metabolism	Other enzymes	56784	HAD-like	CL0137	HAD	PF13419.1	HAD_2	Haloacid dehalogenase-like hydrolase	K09880	mtnC, ENOPH1; enolase-phosphatase E1	[EC:3.1.3.77]	GO:0000287	GO:0008967	GO:0043715	GO:0043716	GO:0043874
ALHF_01463.g800	2178	KA645057	ABC-2 family transporter protein	CG11147-PB	FBgn0031734	General	Small molecule binding	52540	P-loop containing nucleoside triphosphate hydrolases	CL0181	ABC-2	PF12698.2	ABC2_membrane_3	ABC-2 family transporter protein	--	--	--	GO:0005215	GO:0005524	GO:0042626
ALHF_01464.g801	3570	KA645058	protein kinase	CG43143-PD	FBgn0262617	NONA	not annotated	NONA	NONA	CL0016	PKinase	PF00069.20	Pkinase	Protein kinase domain	--	--	--	GO:0004674	GO:0005524
ALHF_01465.g802	9522	KA645059	hypothetical protein	CG15828-PC	FBgn0032136	NONA	not annotated	NONA	NONA	\N	\N	PF09172.6	DUF1943	Domain of unknown function (DUF1943)	--	--	--	GO:0005319	GO:0008289
ALHF_01466.g803	9522	KA645060	hypothetical protein	CG15828-PC	FBgn0032136	NONA	not annotated	NONA	NONA	\N	\N	PF09172.6	DUF1943	Domain of unknown function (DUF1943)	--	--	--
ALHF_01469.g804	540	KA645061	Selenoprotein P	--	--	NONA	not annotated	NONA	NONA	CL0172	Thioredoxin	PF04592.9	SelP_N	Selenoprotein P, N terminal region	--	--	--
ALHF_01470.g805	1728	KA645062	hypothetical protein	CG10710-PA	FBgn0036377	NONA	not annotated	NONA	NONA	--	--	--	--	--	--	--	--
ALHF_01471.g806	1980	KA645063	FAD binding domain protein	SdhA-PA	FBgn0261439	General	Small molecule binding	51905	FAD/NAD(P)-binding domain	CL0063	NADP_Rossmann	PF00890.19	FAD_binding_2	FAD binding domain	K00234	SDHA, SDH1; succinate dehydrogenase (ubiquinone) flavoprotein subunit	[EC:1.3.5.1]	GO:0004776	GO:0008177	GO:0009055	GO:0050660
ALHF_01472.g807	1476	KA645064	DEAD/DEAH box helicase	Ddx1-PA	FBgn0015075	General	Small molecule binding	52540	P-loop containing nucleoside triphosphate hydrolases	CL0023	P-loop_NTPase	PF00270.24	DEAD	DEAD/DEAH box helicase	K13177	DDX1; ATP-dependent RNA helicase DDX1	[EC:3.6.4.13]	GO:0003676	GO:0004386	GO:0005524	GO:0008026
ALHF_01473.g808	900	KA645065	hypothetical protein	CG10527-PA	FBgn0034583	NONA	not annotated	NONA	NONA	\N	\N	PF11901.3	DUF3421	Protein of unknown function (DUF3421)	--	--	--	GO:0019010
ALHF_01475.g809	1830	KA649978	hypothetical protein	CG7332-PA	FBgn0030973	General	General	47473	EF-hand	\N	\N	PF13898.1	DUF4205	Domain of unknown function (DUF4205)	--	--	--	GO:0005509
ALHF_01476.g810	966	KA649979	WD domain protein	CG7611-PJ	FBgn0037094	General	General	50978	WD40 repeat-like	CL0186	Beta_propeller	PF00400.27	WD40	WD domain, G-beta repeat	--	--	--	GO:0003674
ALHF_01477.g811	2073	KA645066	Low-density lipoprotein receptor domain class A	CG6739-PA	FBgn0031926	Regulation	Signal transduction	63501	Frizzled cysteine-rich domain	\N	\N	PF00057.13	Ldl_recept_a	Low-density lipoprotein receptor domain class A	--	--	--
ALHF_01478.g812	930	KA645067	ParA/MinD ATPase	CG17904-PA	FBgn0032597	General	Small molecule binding	52540	P-loop containing nucleoside triphosphate hydrolases	CL0023	P-loop_NTPase	PF10609.4	ParA	ParA/MinD ATPase like	--	--	--	GO:0000166
ALHF_01480.g813	1134	KA645068	Acyl-CoA dehydrogenase	CG12262-PA	FBgn0035811	Metabolism	Coenzyme m/tr	56645	Acyl-CoA dehydrogenase NM domain-like	CL0087	Acyl-CoA_dh	PF00441.19	Acyl-CoA_dh_1	Acyl-CoA dehydrogenase, C-terminal domain	K00249	E1.3.99.3, ACADM, acd; acyl-CoA dehydrogenase	[EC:1.3.99.3]	GO:0003995	GO:0050660
ALHF_01483.g814	2730	KA645069	hypothetical protein	fs(1)h-PF	FBgn0004656	Regulation	DNA-binding	47370	Bromodomain	\N	\N	PF00439.20	Bromodomain	Bromodomain	--	--	--	GO:0003677	GO:0004672
ALHF_01485.g815	1977	KA645070	Erv1 / Alr family	CG4670-PA	FBgn0033814	Metabolism	Redox	69000	FAD-dependent thiol oxidase	\N	\N	PF04777.8	Evr1_Alr	Erv1 / Alr family	--	--	--	GO:0016971
ALHF_01487.g816	2796	KA645071	PRP1 splicing factor	CG6841-PA	FBgn0036828	General	Protein interaction	48452	TPR-like	\N	\N	PF06424.7	PRP1_N	PRP1 splicing factor, N-terminal	K12855	PRPF6, PRP6; pre-mRNA-processing factor 6	--	GO:0005488
ALHF_01488.g817	3402	KA645072	Sushi domain (SCR repeat) protein	fw-PA	FBgn0003996	General	Small molecule binding	52540	P-loop containing nucleoside triphosphate hydrolases	\N	\N	PF00084.15	Sushi	Sushi domain (SCR repeat)	--	--	--
ALHF_01489.g818	936	KA645073	hypothetical protein	CG2162-PB	FBgn0035388	Regulation	RNA binding, m/tr	82708	R3H domain	\N	\N	PF10309.4	DUF2414	Protein of unknown function (DUF2414)	--	--	--	GO:0000166	GO:0003676
ALHF_01490.g819	879	KA645074	Fibrinogen	CG30281-PA	FBgn0050281	Extra-cellular processes	Blood clotting	56496	Fibrinogen C-terminal domain-like	CL0422	Fibrinogen_C	PF00147.13	Fibrinogen_C	Fibrinogen beta and gamma chains, C-terminal globular domain	--	--	--	GO:0005102
ALHF_01495.g820	870	KA645075	GNS1/SUR4 family protein	CG5326-PA	FBgn0038983	NONA	not annotated	NONA	NONA	\N	\N	PF01151.13	ELO	GNS1/SUR4 family	--	--	--
ALHF_01498.g821	4191	KA645076	AAA domain protein	c12.2-PA	FBgn0040234	General	Small molecule binding	52540	P-loop containing nucleoside triphosphate hydrolases	CL0023	P-loop_NTPase	PF07728.9	AAA_5	AAA domain (dynein-related subfamily)	--	--	--	GO:0005524	GO:0016887
ALHF_01500.g822	984	KA645077	SAP domain protein	CG8149-PA	FBgn0037700	Regulation	DNA-binding	68906	SAP domain	CL0306	HeH	PF02037.22	SAP	SAP domain	--	--	--	GO:0003676
ALHF_01501.g823	1659	KA645078	Rhoptry-associated protein 1 (RAP-1)	--	--	NONA	not annotated	NONA	NONA	\N	\N	PF07218.6	RAP1	Rhoptry-associated protein 1 (RAP-1)	--	--	--
ALHF_01502.g824	1830	KA645079	WD domain protein	flr-PA	FBgn0260049	General	General	50978	WD40 repeat-like	CL0186	Beta_propeller	PF00400.27	WD40	WD domain, G-beta repeat	--	--	--	GO:0003779
ALHF_01504.g825	2706	KA645080	Transcription initiation factor TF2D subunit A	--	--	NONA	not annotated	NONA	NONA	CL0012	Histone	PF03847.8	TFIID_20kDa	Transcription initiation factor TFIID subunit A	--	--	--
ALHF_01506.g826	1653	KA645081	Major Facilitator Superfamily protein	CG15706-PA	FBgn0034093	Intra-cellular processes	Ion m/tr	103473	MFS general substrate transporter	CL0015	MFS	PF07690.11	MFS_1	Major Facilitator Superfamily	--	--	--
ALHF_01507.g827	729	KA645082	Respiratory-chain NADH dehydrogenase 24 Kd subunit	CG5703-PA	FBgn0030853	Metabolism	Redox	52833	Thioredoxin-like	\N	\N	PF01257.14	Complex1_24kDa	Respiratory-chain NADH dehydrogenase 24 Kd subunit	K03943	NDUFV2; NADH dehydrogenase (ubiquinone) flavoprotein 2	[EC:1.6.5.31.6.99.3]	GO:0003954	GO:0008137	GO:0051287
ALHF_01512.g828	1011	KA645083	FAD dependent oxidoreductase	CG12338-PA	FBgn0033543	General	Small molecule binding	51971	Nucleotide-binding domain	CL0063	NADP_Rossmann	PF01266.19	DAO	FAD dependent oxidoreductase	K00272	DDO; D-aspartate oxidase	[EC:1.4.3.1]	GO:0000166	GO:0003884	GO:0008445
ALHF_01513.g829	594	KA645084	hypothetical protein	CG11722-PA	FBgn0037777	NONA	not annotated	NONA	NONA	\N	\N	PF06784.6	UPF0240	Uncharacterised protein family (UPF0240)	--	--	--	GO:0003674
ALHF_01514.g830	1164	KA645085	Mitochondrial carrier protein	Shawn-PD	FBgn0031039	Intra-cellular processes	Transport	103506	Mitochondrial carrier	\N	\N	PF00153.22	Mito_carr	Mitochondrial carrier protein	K15119	SLC25A39_40; solute carrier family 25, member 39/40	--	GO:0022857
ALHF_01516.g831	846	KA645086	FAD linked oxidase	CG3835-PA	FBgn0023507	General	Small molecule binding	56176	FAD-binding/transporter-associated domain-like	CL0277	FAD-oxidase_C	PF02913.14	FAD-oxidase_C	FAD linked oxidases, C-terminal domain	--	--	--	GO:0008762	GO:0050660
ALHF_01517.g832	921	KA645087	Initiation factor 2 subunit family	eIF2B-alpha-PA	FBgn0039726	Metabolism	Transferases	100950	NagB/RpiA/CoA transferase-like	CL0246	ISOCOT_Fold	PF01008.12	IF-2B	Initiation factor 2 subunit family	K03239	EIF2B1; translation initiation factor eIF-2B subunit alpha	--	GO:0003743	GO:0030234
ALHF_01521.g833	1758	KA645088	hypothetical protein	ko-PA	FBgn0020294	NONA	not annotated	NONA	NONA	\N	\N	PF05284.7	DUF736	Protein of unknown function (DUF736)	--	--	--	GO:0003674
ALHF_01522.g834	1071	KA645089	Uroporphyrinogen decarboxylase (URO-D)	Updo-PA	FBgn0033428	Metabolism	Coenzyme m/tr	51726	UROD/MetE-like	CL0160	Methionine_synt	PF01208.12	URO-D	Uroporphyrinogen decarboxylase (URO-D)	K01599	hemE, UROD; uroporphyrinogen decarboxylase	[EC:4.1.1.37]	GO:0004853
ALHF_01523.g835	1515	KA645090	hypothetical protein	CG30427-PG	FBgn0043792	General	Small molecule binding	51735	NAD(P)-binding Rossmann-fold domains	CL0063	NADP_Rossmann	PF07993.7	NAD_binding_4	Male sterility protein	--	--	--	GO:0000166	GO:0016620
ALHF_01525.g836	1638	KA645091	SKIP/SNW domain protein	Bx42-PA	FBgn0004856	NONA	not annotated	NONA	NONA	\N	\N	PF02731.10	SKIP_SNW	SKIP/SNW domain	K06063	SNW1, SKIIP, SKIP; SNW domain-containing protein 1	--
ALHF_01526.g837	600	KA645092	tRNA synthetases class 1	--	--	NONA	not annotated	NONA	NONA	CL0039	HUP	PF01406.14	tRNA-synt_1e	tRNA synthetases class I (C) catalytic domain	--	--	--
ALHF_01527.g838	717	KA645093	EGF-like domain protein	grk-PA	FBgn0001137	Extra-cellular processes	Cell adhesion	57196	EGF/Laminin	CL0001	EGF	PF00008.22	EGF	EGF-like domain	K02447	GRK; protein gruken precursor	--	GO:0005154	GO:0008317
ALHF_01529.g839	1002	KA645094	Rab3 GTPase-activating protein catalytic subunit	CG31935-PA	FBgn0051935	NONA	not annotated	NONA	NONA	\N	\N	PF13890.1	Rab3-GTPase_cat	Rab3 GTPase-activating protein catalytic subunit	--	--	--	GO:0005097	GO:0017137
ALHF_01532.g840	474	KA645095	Translation initiation factor 1A / IF-1	CG31957-PA	FBgn0051957	Information	DNA replication/repair	50249	Nucleic acid-binding proteins	CL0021	OB	PF01176.14	eIF-1a	Translation initiation factor 1A / IF-1	K15025	EIF1AD; probable RNA-binding protein EIF1AD	--	GO:0003743
ALHF_01533.g841	495	KA645096	Ribosomal protein L7Ae/L30e/S12e/Gadd46	Gadd45-PA	FBgn0033153	NONA	not annotated	NONA	NONA	CL0101	RNA_ribose_bind	PF01248.21	Ribosomal_L7Ae	Ribosomal protein L7Ae/L30e/S12e/Gadd45 family	K04402	GADD45; growth arrest and DNA-damage-inducible protein	--
ALHF_01534.g842	1245	KA649980	hypothetical protein	IntS4-PA	FBgn0026679	General	General	48371	ARM repeat	--	--	--	--	--	K13141	INTS4; integrator complex subunit 4	--	GO:0005488
ALHF_01535.g843	1839	KA645097	BTB/POZ domain protein	RhoBTB-PA	FBgn0036980	General	Small molecule binding	52540	P-loop containing nucleoside triphosphate hydrolases	CL0033	POZ	PF00651.26	BTB	BTB/POZ domain	K07868	RHOBTB1_2; Rho-related BTB domain-containing protein 1/2	--	GO:0003924	GO:0005525
ALHF_01540.g845	3387	KA645098	AAA domain protein	sick-PF	FBgn0260966	General	General	47576	Calponin-homology domain, CH-domain	CL0023	P-loop_NTPase	PF13401.1	AAA_22	AAA domain	--	--	--
ALHF_01541.g846	519	KA645099	hypothetical protein	--	--	NONA	not annotated	NONA	NONA	--	--	no	--	annotation --	--	--	--
ALHF_01542.g847	375	KA645100	Ribosomal protein L31e	RpL31-PA	FBgn0025286	Information	Translation	54575	Ribosomal protein L31e	\N	\N	PF01198.14	Ribosomal_L31e	Ribosomal protein L31e	K02910	RP-L31e, RPL31; large subunit ribosomal protein L31e	--	GO:0003735
ALHF_01543.g848	1497	KA645101	PX domain protein	CG32758-PA	FBgn0052758	Regulation	Signal transduction	64268	PX domain	\N	\N	PF00787.19	PX	PX domain	--	--	--	GO:0035091
ALHF_01544.g850	807	KA645102	Tetraspanin	Tsp96F-PA	FBgn0027865	Extra-cellular processes	Immune response	48652	Tetraspanin	CL0347	Tetraspannin	PF00335.15	Tetraspannin	Tetraspanin family	K06508	CD81, TAPA1; CD81 antigen	--	GO:0003674
ALHF_01545.g851	1149	KA645103	ThiS family	--	--	NONA	not annotated	NONA	NONA	CL0072	Ubiquitin	PF02597.15	ThiS	ThiS family	--	--	--
ALHF_01546.g852	399	KA645104	Transcription factor subunit Med10 of Mediator complex	MED10-PB	FBgn0036581	NONA	not annotated	NONA	NONA	\N	\N	PF09748.4	Med10	Transcription factor subunit Med10 of Mediator complex	K15151	MED10, NUT2; mediator of RNA polymerase II transcription subunit 10	--	GO:0001104	GO:0003713	GO:0005515
ALHF_01551.g853	816	KA645105	PHD-like zinc-binding protein	CG5098-PB	FBgn0034300	NONA	not annotated	NONA	NONA	CL0390	zf-FYVE-PHD	PF13771.1	zf-HC5HC2H	PHD-like zinc-binding domain	--	--	--	GO:0003674
ALHF_01552.g854	799	KA649981	UDP-glucoronosyl and UDP-glucosyl transferase	CG15661-PB	FBgn0034605	Metabolism	Polysaccharide m/tr	53756	UDP-Glycosyltransferase/glycogen phosphorylase	CL0113	GT-B	PF00201.13	UDPGT	UDP-glucoronosyl and UDP-glucosyl transferase	K00699	UGT; glucuronosyltransferase	[EC:2.4.1.17]
ALHF_01553.g855	960	KA645106	hypothetical protein	Su(z)12-PA	FBgn0020887	NONA	not annotated	NONA	NONA	--	--	--	--	--	K11463	SUZ12; polycomb protein SUZ12	--	GO:0005515	GO:0008270	GO:0042054	GO:0046976
ALHF_01554.g856	1287	KA645107	SAICAR synthetase	ade5-PA	FBgn0020513	Metabolism	Nucleotide m/tr	56104	SAICAR synthase-like	\N	\N	PF01259.13	SAICAR_synt	SAICAR synthetase	K01587	PAICS; phosphoribosylaminoimidazole carboxylase / phosphoribosylaminoimidazole-succinocarboxamide synthase	[EC:4.1.1.216.3.2.6]	GO:0004638	GO:0004639	GO:0005524	GO:0034023
ALHF_01557.g858	1323	KA645108	hypothetical protein	kto-PB	FBgn0001324	NONA	not annotated	NONA	NONA	--	--	--	--	--	--	--	--	GO:0001104	GO:0005515
ALHF_01560.g859	1432	KA649982	WW domain protein	CG42724-PI	FBgn0261641	NONA	not annotated	NONA	NONA	\N	\N	PF00397.21	WW	WW domain	--	--	--
ALHF_01563.g861	939	KA645109	SNARE domain protein	Syx17-PA	FBgn0035540	Intra-cellular processes	Transport	47661	t-snare proteins	CL0445	SNARE-fusion	PF05739.14	SNARE	SNARE domain	K08491	STX17; syntaxin 17	--	GO:0005484
ALHF_01565.g863	939	KA645110	Transcription factor S-2	TfIIS-PA	FBgn0010422	Information	Translation	46942	Elongation factor TFIIS domain 2	\N	\N	PF07500.9	TFIIS_M	Transcription factor S-II (TFIIS), central domain	K03145	TFIIS; transcription elongation factor S-II	--	GO:0003677	GO:0003746	GO:0008270
ALHF_01569.g864	1653	KA645111	Lens epithelium-derived growth factor (LEDGF)	CG7946-PA	FBgn0039743	Information	DNA replication/repair	63748	Tudor/PWWP/MBT	\N	\N	PF11467.3	LEDGF	Lens epithelium-derived growth factor (LEDGF)	--	--	--
ALHF_01570.g865	549	KA645112	hypothetical protein	CG14854-PB	FBgn0038238	NONA	not annotated	NONA	NONA	--	--	--	--	--	--	--	--
ALHF_01572.g866	504	KA645113	Glutathione peroxidase	PHGPx-PD	FBgn0035438	Metabolism	Redox	52833	Thioredoxin-like	CL0172	Thioredoxin	PF00255.14	GSHPx	Glutathione peroxidase	K00432	E1.11.1.9; glutathione peroxidase	[EC:1.11.1.9]	GO:0004601	GO:0004602
ALHF_01574.g867	615	KA649983	Peptidase family M13	CG9507-PA	FBgn0031808	Intra-cellular processes	Proteases	55486	Metalloproteases ("zincins"), catalytic domain	\N	\N	PF05649.8	Peptidase_M13_N	Peptidase family M13	--	--	--
ALHF_01575.g868	621	KA645114	hypothetical protein	CG14949-PA	FBgn0035358	NONA	not annotated	NONA	NONA	--	--	--	--	--	--	--	--
ALHF_01576.g869	1479	KA645115	Protein-tyrosine phosphatase	CG42327-PE	FBgn0259227	Regulation	Kinases/phosphatases	52799	(Phosphotyrosine protein) phosphatases II	CL0031	Phosphatase	PF00102.22	Y_phosphatase	Protein-tyrosine phosphatase	--	--	--	GO:0004725
ALHF_01576.g870	2343	KA645116	hypothetical protein	CG5726-PA	FBgn0034313	NONA	not annotated	NONA	NONA	--	--	--	--	--	--	--	--
ALHF_01577.g871	5118	KA645117	hypothetical protein	Ank2-PI	FBgn0261788	NONA	not annotated	NONA	NONA	--	--	--	--	--	--	--	--	GO:0005200	GO:0008092	GO:0015450
ALHF_01579.g872	513	KA645118	EF hand protein	CanB-PB	FBgn0010014	General	General	47473	EF-hand	CL0220	EF_hand	PF00036.27	efhand	EF hand	K06268	PPP3R, CNB; protein phosphatase 3, regulatory subunit	--	GO:0004723	GO:0005509	GO:0005516	GO:0008597
ALHF_01581.g873	2064	KA645119	Chitin binding Peritrophin-A	CG14880-PA	FBgn0038422	Metabolism	Carbohydrate m/tr	57625	Invertebrate chitin-binding proteins	CL0155	CBM_14_19	PF01607.19	CBM_14	Chitin binding Peritrophin-A domain	--	--	--	GO:0008061
ALHF_01582.g874	834	KA649984	MYM-type Zinc finger with FCS sequence motif protein	CG17912-PD	FBgn0032600	NONA	not annotated	NONA	NONA	CL0175	TRASH	PF06467.9	zf-FCS	MYM-type Zinc finger with FCS sequence motif	--	--	--	GO:0003677	GO:0008270
ALHF_01583.g875	1236	KA645120	Signal peptide peptidase	CG17370-PC	FBgn0039381	NONA	not annotated	NONA	NONA	CL0130	Peptidase_AD	PF04258.8	Peptidase_A22B	Signal peptide peptidase	K09598	SPPL3; signal peptide peptidase-like 3	[EC:3.4.23.-]	GO:0042500
ALHF_01584.g876	897	KA645121	K+ channel protein	mri-PA	FBgn0035107	General	Protein interaction	54695	POZ domain	CL0033	POZ	PF02214.17	K_tetra	K+ channel tetramerisation domain	K00864	E2.7.1.30, glpK; glycerol kinase	[EC:2.7.1.30]	GO:0004370	GO:0005249
ALHF_01586.g878	2274	KA645122	Prominin	prominin-like-PA	FBgn0000527	Metabolism	Other enzymes	56801	Acetyl-CoA synthetase-like	\N	\N	PF05478.6	Prominin	Prominin	K06532	PROM1; prominin 1	--	GO:0000036	GO:0003833	GO:0048037
ALHF_01587.g879	2307	KA649985	Intermediate filament protein	CG43162-PG	FBgn0262718	NONA	not annotated	NONA	NONA	\N	\N	PF00038.16	Filament	Intermediate filament protein	--	--	--
ALHF_01589.g880	1272	KA645123	cuticle protein	CG1136-PA	FBgn0035490	NONA	not annotated	NONA	NONA	\N	\N	PF00379.18	Chitin_bind_4	Insect cuticle protein	--	--	--	GO:0042302
ALHF_01590.g881	1578	KA645124	Zinc finger, C2H2 type	ttk-PH	FBgn0003870	General	Protein interaction	54695	POZ domain	CL0361	C2H2-zf	PF00096.21	zf-C2H2	Zinc finger, C2H2 type	K09237	K09237; Cys2His2 zinc finger developmental/cell cycle regulator, other	--	GO:0000978	GO:0000980	GO:0001078	GO:0003682	GO:0003700	GO:0005515	GO:0008270	GO:0042803
ALHF_01595.g882	3888	KA645125	protein kinase	Pkg21D-PA	FBgn0000442	Regulation	Kinases/phosphatases	56112	Protein kinase-like (PK-like)	CL0016	PKinase	PF00069.20	Pkinase	Protein kinase domain	K07376	PRKG; protein kinase, cGMP-dependent	[EC:2.7.11.12]	GO:0004674	GO:0004692	GO:0005524	GO:0030551
ALHF_01598.g884	2367	KA645126	Choline/Carnitine o-acyltransferase	whd-PC	FBgn0261862	Metabolism	Transferases	52777	CoA-dependent acyltransferases	CL0149	CoA-acyltrans	PF00755.15	Carn_acyltransf	Choline/Carnitine o-acyltransferase	K08765	CPT1; carnitine O-palmitoyltransferase 1	[EC:2.3.1.21]	GO:0004095
ALHF_01599.g885	1902	KA645127	SOCS box	Socs36E-PA	FBgn0041184	Regulation	Signal transduction	55550	SH2 domain	\N	\N	PF07525.11	SOCS_box	SOCS box	K04700	SOCSN; suppressor of cytokine signaling, invertebrate	--
ALHF_01600.g886	1251	KA645128	Ecdysteroid kinase	CG2004-PA	FBgn0030060	Regulation	Kinases/phosphatases	56112	Protein kinase-like (PK-like)	CL0016	PKinase	PF02958.15	EcKinase	Ecdysteroid kinase	--	--	--	GO:0016772
ALHF_01602.g887	2070	KA645129	WH2 motif protein	Vrp1-PK	FBgn0243516	NONA	not annotated	NONA	NONA	\N	\N	PF02205.15	WH2	WH2 motif	--	--	--	GO:0051015
ALHF_01605.g888	1668	KA645130	TPR repeat protein	CG14815-PB	FBgn0023516	General	Protein interaction	48452	TPR-like	CL0020	TPR	PF13414.1	TPR_11	TPR repeat	K13342	PEX5, PXR1; peroxin-5	--	GO:0000268
ALHF_01606.g889	1182	KA645131	DZF domain protein	CG5641-PA	FBgn0038046	Metabolism	Nucleotide m/tr	81301	Nucleotidyltransferase	CL0260	NTP_transf	PF07528.9	DZF	DZF domain	K13089	ILF2; interleukin enhancer-binding factor 2	--	GO:0003677	GO:0003725	GO:0005524	GO:0016740
ALHF_01607.g890	2166	KA645132	protein kinase	GckIII-PA	FBgn0086736	Regulation	Kinases/phosphatases	56112	Protein kinase-like (PK-like)	CL0016	PKinase	PF00069.20	Pkinase	Protein kinase domain	--	--	--	GO:0004672	GO:0004702	GO:0005524
ALHF_01609.g891	861	KA645133	hypothetical protein	CG3631-PD	FBgn0038268	NONA	not annotated	NONA	NONA	\N	\N	PF06702.7	DUF1193	Protein of unknown function (DUF1193)	--	--	--
ALHF_01610.g892	1635	KA645134	WD domain protein	CG6015-PA	FBgn0038927	General	General	50978	WD40 repeat-like	CL0186	Beta_propeller	PF00400.27	WD40	WD domain, G-beta repeat	K12816	CDC40, PRP17; pre-mRNA-processing factor 17	--
ALHF_01611.g893	3306	KA649986	Eukaryotic translation initiation factor 3 subunit 8	drd-PA	FBgn0260006	NONA	not annotated	NONA	NONA	\N	\N	PF05470.7	eIF-3c_N	Eukaryotic translation initiation factor 3 subunit 8 N-terminus	--	--	--	GO:0016747
ALHF_01612.g894	1932	KA645135	WH2 motif protein	SCAR-PA	FBgn0041781	NONA	not annotated	NONA	NONA	\N	\N	PF02205.15	WH2	WH2 motif	K06220	WASF; WAS protein family	--	GO:0003779
ALHF_01613.g895	777	KA645136	Sel1 repeat protein	CG13865-PA	FBgn0039965	Other	Unknown function	81901	HCP-like	CL0020	TPR	PF08238.7	Sel1	Sel1 repeat	--	--	--	GO:0005488
ALHF_01615.g896	2226	KA645137	nucleotidase	CG11883-PC	FBgn0033538	Intra-cellular processes	Proteases	56300	Metallo-dependent phosphatases	\N	\N	PF02872.13	5_nucleotid_C	5'-nucleotidase, C-terminal domain	K01081	E3.1.3.5; 5'-nucleotidase	[EC:3.1.3.5]	GO:0008253
ALHF_01616.g897	612	KA645138	Multi-glycosylated core protein 24 (MGC-24)	vsg-PC	FBgn0045823	NONA	not annotated	NONA	NONA	\N	\N	PF05283.6	MGC-24	Multi-glycosylated core protein 24 (MGC-24)	K06546	CD164, MGC24; CD164 antigen	--	GO:0003674
ALHF_01618.g898	1272	KA649987	Glycerophosphoryl diester phosphodiesterase	CG18135-PA	FBgn0036837	Intra-cellular processes	Phospholipid m/tr	51695	PLC-like phosphodiesterases	CL0384	PLC	PF03009.12	GDPD	Glycerophosphoryl diester phosphodiesterase family	--	--	--	GO:0004629	GO:0005515	GO:0008889	GO:2001070
ALHF_01619.g899	1170	KA645139	V-ATPase subunit C	Vha44-PB	FBgn0262511	Metabolism	Energy	118203	Vacuolar ATP synthase subunit C	\N	\N	PF03223.10	V-ATPase_C	V-ATPase subunit C	K02148	ATPeVC, ATP6C; V-type H+-transporting ATPase subunit C	[EC:3.6.3.14]	GO:0008553
ALHF_01621.g900	1860	KA645140	UBA/TS-N domain protein	CG5111-PA	FBgn0039343	General	Protein interaction	46934	UBA-like	CL0214	UBA	PF00627.26	UBA	UBA/TS-N domain	--	--	--
ALHF_01622.g901	975	KA645141	Arb2 domain protein	CG10038-PB	FBgn0038013	Metabolism	Other enzymes	53474	alpha/beta-Hydrolases	CL0028	AB_hydrolase	PF09757.4	Arb2	Arb2 domain	--	--	--	GO:0003674
ALHF_01625.g903	777	KA645142	Troponin	wupA-PG	FBgn0004028	Intra-cellular processes	Cell motility	90250	Troponin coil-coiled subunits	\N	\N	PF00992.15	Troponin	Troponin	--	--	--	GO:0003779	GO:0005523
ALHF_01626.g904	627	KA645143	Troponin	wupA-PF	FBgn0004028	Intra-cellular processes	Cell motility	90250	Troponin coil-coiled subunits	\N	\N	PF00992.15	Troponin	Troponin	--	--	--
ALHF_01627.g905	780	KA645144	Troponin	wupA-PG	FBgn0004028	Intra-cellular processes	Cell motility	90250	Troponin coil-coiled subunits	\N	\N	PF00992.15	Troponin	Troponin	--	--	--
ALHF_01628.g906	630	KA645145	Troponin	wupA-PF	FBgn0004028	Intra-cellular processes	Cell motility	90250	Troponin coil-coiled subunits	\N	\N	PF00992.15	Troponin	Troponin	--	--	--
ALHF_01631.g907	1383	KA645146	Cytochrome P450	Cyp4ac1-PA	FBgn0031693	Metabolism	Redox	48264	Cytochrome P450	\N	\N	PF00067.17	p450	Cytochrome P450	K15001	CYP4; cytochrome P450, family 4	[EC:1.14.-.-]	GO:0009055	GO:0016705	GO:0020037
ALHF_01632.g908	942	KA645147	WD domain protein	U4-U6-60K-PA	FBgn0036733	General	General	50978	WD40 repeat-like	CL0186	Beta_propeller	PF00400.27	WD40	WD domain, G-beta repeat	K12662	PRPF4, PRP4; U4/U6 small nuclear ribonucleoprotein PRP4	--	GO:0017070	GO:0030621
ALHF_01633.g909	2520	KA645148	CASC3/Barentsz eIF4A3 binding protein	CG32685-PE	FBgn0052685	General	Small molecule binding	52540	P-loop containing nucleoside triphosphate hydrolases	\N	\N	PF09405.5	Btz	CASC3/Barentsz eIF4AIII binding	--	--	--	GO:0008157
ALHF_01635.g910	504	KA645149	hypothetical protein	CG8773-PB	FBgn0038135	Intra-cellular processes	Proteases	55486	Metalloproteases ("zincins"), catalytic domain	\N	\N	PF11838.3	DUF3358	Domain of unknown function (DUF3358)	K11141	ENPEP; glutamyl aminopeptidase	[EC:3.4.11.7]	GO:0004177	GO:0008237	GO:0008270
ALHF_01636.g911	1359	KA645150	DnaJ domain protein	l(2)tid-PB	FBgn0002174	Intra-cellular processes	Protein modification	46565	Chaperone J-domain	CL0392	Chaperone-J	PF00226.26	DnaJ	DnaJ domain	K09504	DNAJA3; DnaJ homolog subfamily A member 3	--	GO:0005113	GO:0005524	GO:0031072	GO:0051082
ALHF_01637.g912	540	KA645151	hypothetical protein	CG12025-PA	FBgn0035285	NONA	not annotated	NONA	NONA	\N	\N	PF05915.7	DUF872	Eukaryotic protein of unknown function (DUF872)	--	--	--
ALHF_01638.g913	1209	KA645152	2OG-Fe(2) oxygenase superfamily protein	CG5346-PA	FBgn0038981	Metabolism	Secondary metabolism	51197	Clavaminate synthase-like	CL0029	Cupin	PF03171.15	2OG-FeII_Oxy	2OG-Fe(II) oxygenase superfamily	--	--	--	GO:0016706
ALHF_01639.g914	1053	KA645153	hypothetical protein	CG10158-PA	FBgn0031871	NONA	not annotated	NONA	NONA	\N	\N	PF05769.6	DUF837	Protein of unknown function (DUF837)	--	--	--	GO:0003674
ALHF_01643.g916	1023	KA645154	hypothetical protein	Mo25-PA	FBgn0017572	General	General	48371	ARM repeat	CL0020	TPR	PF08569.6	Mo25	Mo25-like	K08272	CAB39, MO25; calcium binding protein 39	--	GO:0005488
ALHF_01644.g917	1023	KA645155	hypothetical protein	Mo25-PA	FBgn0017572	General	General	48371	ARM repeat	CL0020	TPR	PF08569.6	Mo25	Mo25-like	K08272	CAB39, MO25; calcium binding protein 39	--
ALHF_01645.g918	549	KA645156	SGS domain protein	Sgt1-PA	FBgn0260939	Intra-cellular processes	Protein modification	49764	HSP20-like chaperones	\N	\N	PF05002.10	SGS	SGS domain	K12795	SUGT1, SGT1; suppressor of G2 allele of SKP1	--
ALHF_01646.g919	1224	KA645157	JmjC domain, hydroxylase	PSR-PA	FBgn0038948	Metabolism	Secondary metabolism	51197	Clavaminate synthase-like	CL0029	Cupin	PF02373.17	JmjC	JmjC domain, hydroxylase	K11323	JMJD6; histone arginine demethylase JMJD6	[EC:1.14.11.-]	GO:0003674
ALHF_01648.g920	2760	KA645158	CBS domain protein	SNF4Agamma-PQ	FBgn0025803	Intra-cellular processes	Transport	54631	CBS-domain pair	\N	\N	PF00571.23	CBS	CBS domain	--	--	--	GO:0003824	GO:0004674	GO:0004679
ALHF_01649.g921	1635	KA645159	CBS domain protein	SNF4Agamma-PI	FBgn0025803	Intra-cellular processes	Transport	54631	CBS-domain pair	\N	\N	PF00571.23	CBS	CBS domain	--	--	--
ALHF_01650.g922	1584	KA649988	hypothetical protein	simj-PC	FBgn0010762	NONA	not annotated	NONA	NONA	--	--	--	--	--	--	--	--	GO:0005515
ALHF_01651.g923	543	KA645160	hypothetical protein	--	--	NONA	not annotated	NONA	NONA	--	--	no	--	annotation --	--	--	--
ALHF_01653.g924	4917	KA645161	hypothetical protein	Muc68D-PB	FBgn0036203	Metabolism	Carbohydrate m/tr	57625	Invertebrate chitin-binding proteins	--	--	--	--	--	--	--	--	GO:0008061	GO:0016490
ALHF_01654.g925	1290	KA645162	Putative zinc finger in N-recognin (UBR box)	CG15141-PA	FBgn0032635	Information	DNA replication/repair	57903	FYVE/PHD zinc finger	\N	\N	PF02207.15	zf-UBR	Putative zinc finger in N-recognin (UBR box)	K11979	UBR7; E3 ubiquitin-protein ligase UBR7	[EC:6.3.2.19]	GO:0004842	GO:0008270
ALHF_01655.g926	1578	KA645163	Amidase	CG7910-PA	FBgn0037547	Metabolism	Other enzymes	75304	Amidase signature (AS) enzymes	\N	\N	PF01425.16	Amidase	Amidase	--	--	--	GO:0016884	GO:0017064
ALHF_01656.g927	1455	KA645164	IQ calmodulin-binding motif protein	Camta-PF	FBgn0259234	Other	Unknown function	81296	E set domains	\N	\N	PF00612.22	IQ	IQ calmodulin-binding motif	--	--	--	GO:0001077	GO:0003677	GO:0003700	GO:0005516	GO:0042803
ALHF_01657.g928	2094	KA645165	hypothetical protein	CG43394-PA	FBgn0263256	NONA	not annotated	NONA	NONA	\N	\N	PF07832.6	Bse634I	Cfr10I/Bse634I restriction endonuclease	--	--	--	GO:0003674
ALHF_01658.g929	4372	KA649989	Reverse transcriptase (RNA-dependent DNA polymerase)	--	--	NONA	not annotated	NONA	NONA	CL0027	RdRP	PF00078.22	RVT_1	Reverse transcriptase (RNA-dependent DNA polymerase)	--	--	--
ALHF_01663.g931	804	KA645166	Glycosyl hydrolase	Idgf3-PA	FBgn0020414	Metabolism	Carbohydrate m/tr	51445	(Trans)glycosidases	CL0058	Glyco_hydro_tim	PF00704.23	Glyco_hydro_18	Glycosyl hydrolases family 18	--	--	--	GO:0004568	GO:0008084	GO:0043169
ALHF_01665.g932	1251	KA645167	WD domain protein	CG5114-PA	FBgn0036460	General	General	50978	WD40 repeat-like	CL0186	Beta_propeller	PF00400.27	WD40	WD domain, G-beta repeat	K14818	SQT1; ribosome assembly protein SQT1	--
ALHF_01667.g933	525	KA645168	Clathrin adaptor complex small chain	zetaCOP-PA	FBgn0040512	General	Protein interaction	64356	SNARE-like	CL0212	SNARE	PF01217.15	Clat_adaptor_s	Clathrin adaptor complex small chain	--	--	--	GO:0016491
ALHF_01669.g934	3297	KA645169	Breast carcinoma amplified sequence 3	CG43154-PD	FBgn0262684	NONA	not annotated	NONA	NONA	\N	\N	PF12490.3	BCAS3	Breast carcinoma amplified sequence 3	--	--	--	GO:0003674
ALHF_01670.g935	1188	KA645170	Brix domain protein	CG6712-PA	FBgn0032408	Information	Translation	52954	Class II aaRS ABD-related	\N	\N	PF04427.13	Brix	Brix domain	K14846	RPF1; ribosome production factor 1	--	GO:0003723
ALHF_01671.g936	2442	KA645171	hypothetical protein	raw-PC	FBgn0003209	NONA	not annotated	NONA	NONA	--	--	--	--	--	--	--	--
ALHF_01673.g937	1806	KA645172	hypothetical protein	CG7739-PA	FBgn0036509	Extra-cellular processes	Cell adhesion	69318	Integrin alpha N-terminal domain	CL0186	Beta_propeller	PF13517.1	VCBS	Family description	--	--	--
ALHF_01674.g938	822	KA645173	haloacid dehalogenase-like hydrolase	aay-PA	FBgn0023129	Metabolism	Other enzymes	56784	HAD-like	CL0137	HAD	PF12710.2	HAD	haloacid dehalogenase-like hydrolase	K01079	serB, PSPH; phosphoserine phosphatase	[EC:3.1.3.3]	GO:0004647
ALHF_01675.g939	1635	KA649990	hypothetical protein	CG9866-PB	FBgn0031420	NONA	not annotated	NONA	NONA	--	--	--	--	--	--	--	--
ALHF_01676.g940	1441	KA649991	PRELI-like family	retm-PA	FBgn0031814	Intra-cellular processes	Phospholipid m/tr	52087	CRAL/TRIO domain	\N	\N	PF04707.9	PRELI	PRELI-like family	--	--	--	GO:0008526
ALHF_01677.g941	1134	KA645174	hypothetical protein	--	--	NONA	not annotated	NONA	NONA	\N	\N	PF11040.3	DGF-1_C	Dispersed gene family protein 1 of Trypanosoma cruzi C-terminus	--	--	--
ALHF_01678.g942	1170	KA645175	Mitochondrial 28S ribosomal protein S22	mRpS22-PA	FBgn0039555	NONA	not annotated	NONA	NONA	\N	\N	PF10245.4	MRP-S22	Mitochondrial 28S ribosomal protein S22	--	--	--	GO:0003735
ALHF_01682.g944	750	KA645176	Hemolymph juvenile hormone binding protein (JHBP)	to-PA	FBgn0039298	NONA	not annotated	NONA	NONA	\N	\N	PF06585.6	JHBP	Haemolymph juvenile hormone binding protein (JHBP)	--	--	--
ALHF_01683.g945	711	KA645177	Tetraspanin	Tsp74F-PB	FBgn0036769	Extra-cellular processes	Immune response	48652	Tetraspanin	CL0347	Tetraspannin	PF00335.15	Tetraspannin	Tetraspanin family	--	--	--	GO:0003674
ALHF_01684.g946	3399	KA645178	hypothetical protein	dre4-PA	FBgn0002183	Intra-cellular processes	Proteases	55920	Creatinase/aminopeptidase	\N	\N	PF08644.6	SPT16	FACT complex subunit (SPT16/CDC68)	--	--	--	GO:0003677	GO:0003682
ALHF_01686.g947	1815	KA645179	Electron transfer flavoprotein-ubiquinone oxidoreductase	CG12140-PB	FBgn0033465	General	Small molecule binding	51905	FAD/NAD(P)-binding domain	CL0344	4Fe-4S	PF05187.8	ETF_QO	Electron transfer flavoprotein-ubiquinone oxidoreductase	K00311	E1.5.5.1, etf; electron-transferring-flavoprotein dehydrogenase	[EC:1.5.5.1]	GO:0004174
ALHF_01687.g948	3102	KA645180	RecF/RecN/SMC	Smc5-PE	FBgn0052438	General	Small molecule binding	52540	P-loop containing nucleoside triphosphate hydrolases	CL0023	P-loop_NTPase	PF02463.14	SMC_N	RecF/RecN/SMC N terminal domain	--	--	--
ALHF_01689.g949	2121	KA645181	ABC transporter	CG9330-PA	FBgn0036888	General	Small molecule binding	52540	P-loop containing nucleoside triphosphate hydrolases	CL0023	P-loop_NTPase	PF00005.22	ABC_tran	ABC transporter	K06158	ABCF3; ATP-binding cassette, subfamily F, member 3	--	GO:0005215	GO:0005524	GO:0042626
ALHF_01690.g950	1223	KA649992	hypothetical protein	prc-PB	FBgn0028573	NONA	not annotated	NONA	NONA	--	--	--	--	--	--	--	--
ALHF_01692.g951	3570	KA645182	Zinc carboxypeptidase	svr-PI	FBgn0004648	Intra-cellular processes	Proteases	53187	Zn-dependent exopeptidases	CL0035	Peptidase_MH	PF00246.19	Peptidase_M14	Zinc carboxypeptidase	K07752	CPD; carboxypeptidase D	[EC:3.4.17.22]	GO:0004180	GO:0004181	GO:0008270	GO:0030246
ALHF_01694.g952	2436	KA645183	C2 domain protein	l(2)gd1-PA	FBgn0261983	Regulation	Signal transduction	49562	C2 domain (Calcium/lipid-binding domain, CaLB)	CL0154	C2	PF00168.25	C2	C2 domain	--	--	--	GO:0005543
ALHF_01696.g953	825	KA645184	PCI domain protein	CSN7-PA	FBgn0028836	NONA	not annotated	NONA	NONA	CL0123	HTH	PF01399.22	PCI	PCI domain	K12180	COPS7, CSN7; COP9 signalosome complex subunit 7	--	GO:0005515
ALHF_01697.g954	2013	KA645185	Copper type 2 ascorbate-dependent monooxygenase	olf413-PB	FBgn0037153	Metabolism	Redox	49742	PHM/PNGase F	\N	\N	PF03712.10	Cu2_monoox_C	Copper type II ascorbate-dependent monooxygenase, C-terminal domain	--	--	--	GO:0004500	GO:0005507	GO:0030246
ALHF_01702.g955	2934	KA649993	hypothetical protein	pcm-PB	FBgn0020261	NONA	not annotated	NONA	NONA	--	--	--	--	--	K12618	XRN1, SEP1, KEM1; 5'-3' exoribonuclease 1	[EC:3.1.13.-]	GO:0003676	GO:0004534
ALHF_01703.g956	733	KA649994	hypothetical protein	--	--	NONA	not annotated	NONA	NONA	--	--	no	--	annotation --	--	--	--
ALHF_01704.g957	582	KA645186	hypothetical protein	CG15744-PA	FBgn0030466	General	General	52058	L domain-like	--	--	--	--	--	--	--	--	GO:0004930
ALHF_01706.g958	1632	KA645187	Transmembrane amino acid transporter protein	CG5262-PA	FBgn0036988	NONA	not annotated	NONA	NONA	CL0062	APC	PF01490.13	Aa_trans	Transmembrane amino acid transporter protein	--	--	--	GO:0003674
ALHF_01707.g959	678	KA645188	Glutathione S-transferase	CG30000-PA	FBgn0050000	General	Small molecule binding	47616	GST C-terminal domain-like	CL0172	Thioredoxin	PF02798.15	GST_N	Glutathione S-transferase, N-terminal domain	--	--	--
ALHF_01710.g960	3234	KA645189	hypothetical protein	CG43340-PD	FBgn0263077	NONA	not annotated	NONA	NONA	--	--	--	--	--	--	--	--	GO:0003674
ALHF_01716.g962	342	KA645190	60s Acidic ribosomal protein	RpLP2-PB	FBgn0003274	NONA	not annotated	NONA	NONA	\N	\N	PF00428.14	Ribosomal_60s	60s Acidic ribosomal protein	K02943	RP-LP2, RPLP2; large subunit ribosomal protein LP2	--	GO:0003735
ALHF_01720.g964	1617	KA645191	SET domain protein	CG11160-PA	FBgn0030257	Intra-cellular processes	Ion m/tr	82199	SET domain	\N	\N	PF00856.23	SET	SET domain	--	--	--	GO:0042826
ALHF_01722.g965	1881	KA645192	Choline/Carnitine o-acyltransferase	CG2107-PA	FBgn0035383	Metabolism	Transferases	52777	CoA-dependent acyltransferases	CL0149	CoA-acyltrans	PF00755.15	Carn_acyltransf	Choline/Carnitine o-acyltransferase	K08766	CPT2; carnitine O-palmitoyltransferase 2	[EC:2.3.1.21]	GO:0004095
ALHF_01723.g966	1386	KA645193	Ecdysteroid kinase	CG5126-PA	FBgn0031320	Regulation	Kinases/phosphatases	56112	Protein kinase-like (PK-like)	CL0016	PKinase	PF02958.15	EcKinase	Ecdysteroid kinase	--	--	--	GO:0016772
ALHF_01727.g967	1773	KA645194	Sugar (and other) transporter	CG7084-PC	FBgn0038938	Intra-cellular processes	Ion m/tr	103473	MFS general substrate transporter	CL0015	MFS	PF00083.19	Sugar_tr	Sugar (and other) transporter	--	--	--	GO:0008513
ALHF_01728.g968	1062	KA645195	Formylglycine-generating sulfatase enzyme	CG7049-PA	FBgn0035102	Extra-cellular processes	Cell adhesion	56436	C-type lectin-like	\N	\N	PF03781.11	FGE-sulfatase	Formylglycine-generating sulfatase enzyme	K13444	SUMF1, FGE; sulfatase modifying factor 1	--	GO:0005488
ALHF_01730.g970	2163	KA645196	Glycosyl transferase	pgant3-PA	FBgn0027558	Metabolism	Transferases	53448	Nucleotide-diphospho-sugar transferases	CL0110	GT-A	PF00535.21	Glycos_transf_2	Glycosyl transferase family 2	K00710	GALNT; polypeptide N-acetylgalactosaminyltransferase	[EC:2.4.1.41]	GO:0004653	GO:0008376	GO:0016757
ALHF_01731.g971	1032	KA645197	Cofilin/tropomyosin-type actin-binding protein	twf-PA	FBgn0038206	Intra-cellular processes	Cell motility	55753	Actin depolymerizing proteins	CL0092	ADF	PF00241.15	Cofilin_ADF	Cofilin/tropomyosin-type actin-binding protein	K08870	PTK9; PTK9 protein tyrosine kinase 9	--	GO:0003779	GO:0004713
ALHF_01732.g972	1785	KA649995	PHD-finger	tou-PA	FBgn0033636	Regulation	DNA-binding	47370	Bromodomain	CL0390	zf-FYVE-PHD	PF00628.24	PHD	PHD-finger	--	--	--	GO:0003677	GO:0003682	GO:0005515	GO:0008134	GO:0008270
ALHF_01733.g973	534	KA645198	Trypsin	kappaTry-PB	FBgn0043471	Intra-cellular processes	Proteases	50494	Trypsin-like serine proteases	CL0124	Peptidase_PA	PF00089.21	Trypsin	Trypsin	--	--	--	GO:0004252
ALHF_01736.g974	4140	KA645199	Tripeptidyl peptidase 2	TppII-PA	FBgn0020370	Intra-cellular processes	Proteases	52743	Subtilisin-like	\N	\N	PF12580.3	TPPII	Tripeptidyl peptidase II	K01280	TPP2; tripeptidyl-peptidase II	[EC:3.4.14.10]	GO:0004252	GO:0008238	GO:0008240
ALHF_01738.g975	1749	KA645200	hypothetical protein	CG5065-PE	FBgn0034145	General	Small molecule binding	51735	NAD(P)-binding Rossmann-fold domains	CL0063	NADP_Rossmann	PF07993.7	NAD_binding_4	Male sterility protein	K13356	FAR; fatty acyl-CoA reductase	[EC:1.2.1.-]	GO:0000166	GO:0016620
ALHF_01741.g976	642	KA645201	Sodium:solute symporter family protein	CG42235-PB	FBgn0250757	NONA	not annotated	NONA	NONA	CL0062	APC	PF00474.12	SSF	Sodium:solute symporter family	--	--	--	GO:0008507	GO:0008523
ALHF_01743.g977	918	KA645202	Trypsin	ea-PA	FBgn0000008	Regulation	Signal transduction	50156	PDZ domain-like	CL0124	Peptidase_PA	PF00089.21	Trypsin	Trypsin	K01362	E3.4.21.-	--
ALHF_01744.g978	921	KA645203	hypothetical protein	--	--	NONA	not annotated	NONA	NONA	CL0209	Bet_V_1_like	PF11274.3	DUF3074	Protein of unknown function (DUF3074)	--	--	--
ALHF_01746.g979	2896	KA649996	Kinesin	Klp3A-PA	FBgn0011606	General	Small molecule binding	52540	P-loop containing nucleoside triphosphate hydrolases	CL0023	P-loop_NTPase	PF00225.18	Kinesin	Kinesin motor domain	K10395	KIF4S; kinesin family member 4/7/21/27	--	GO:0003777	GO:0005524	GO:0008017	GO:0008574
ALHF_01749.g980	2691	KA645204	hypothetical protein	sals-PF	FBgn0051374	NONA	not annotated	NONA	NONA	--	--	--	--	--	--	--	--	GO:0051015
ALHF_01751.g981	2385	KA645205	Major Facilitator Superfamily protein	CG31530-PA	FBgn0051530	Intra-cellular processes	Ion m/tr	103473	MFS general substrate transporter	CL0015	MFS	PF07690.11	MFS_1	Major Facilitator Superfamily	--	--	--	GO:0008513
ALHF_01752.g982	1016	KA649997	Mono-functional DNA-alkylating methyl methanesulfonate	CG13900-PA	FBgn0035162	General	General	50978	WD40 repeat-like	\N	\N	PF10433.4	MMS1_N	Mono-functional DNA-alkylating methyl methanesulfonate N-term	--	--	--	GO:0003684
ALHF_01753.g983	837	KA645206	Phosphorylase	CG4802-PA	FBgn0034215	Metabolism	Nucleotide m/tr	53167	Purine and uridine phosphorylases	CL0408	PUP	PF01048.15	PNP_UDP_1	Phosphorylase superfamily	K00772	E2.4.2.28, mtaP; 5'-methylthioadenosine phosphorylase	[EC:2.4.2.28]	GO:0017061
ALHF_01757.g984	1155	KA645207	ThiF family protein	CG1749-PA	FBgn0030305	Metabolism	Coenzyme m/tr	69572	Activating enzymes of the ubiquitin-like proteins	CL0063	NADP_Rossmann	PF00899.16	ThiF	ThiF family	K12164	UBA5, UBE1DC1; ubiquitin-like modifier-activating enzyme 5	--	GO:0000166	GO:0008265	GO:0016616	GO:0048037
ALHF_01758.g985	1152	KA645208	Vacuolar ATP synthase subunit S1 (ATP6S1)	VhaAC45-PA	FBgn0262515	NONA	not annotated	NONA	NONA	\N	\N	PF05827.7	ATP-synt_S1	Vacuolar ATP synthase subunit S1 (ATP6S1)	K03662	ATPeVS1, ATP6S1; V-type H+-transporting ATPase S1 subunit	[EC:3.6.3.14]	GO:0008900	GO:0046933	GO:0046961
ALHF_01760.g986	1110	KA645209	7 transmembrane receptor (rhodopsin family)	Rh6-PB	FBgn0019940	Regulation	Signal transduction	81321	Family A G protein-coupled receptor-like	CL0192	GPCR_A	PF00001.16	7tm_1	7 transmembrane receptor (rhodopsin family)	K04255	OPN4, Rh2_7; r-opsin	--	GO:0008020
ALHF_01761.g987	1392	KA645210	Elongation factor Tu	Ef1alpha48D-PB	FBgn0000556	General	Small molecule binding	52540	P-loop containing nucleoside triphosphate hydrolases	CL0023	P-loop_NTPase	PF00009.22	GTP_EFTU	Elongation factor Tu GTP binding domain	K03231	EEF1A; elongation factor 1-alpha	--	GO:0003746	GO:0003924	GO:0005525
ALHF_01762.g988	1758	KA645211	hypothetical protein	Ranbp21-PA	FBgn0031051	General	General	48371	ARM repeat	\N	\N	PF04751.9	DUF615	Protein of unknown function (DUF615)	K14289	XPO5; exportin-5	--	GO:0005488	GO:0008536	GO:0008565
ALHF_01765.g989	600	KA645212	Glucosamine-6-phosphate isomerases/6-phosphogluconolactonase	Oscillin-PG	FBgn0031717	Metabolism	Transferases	100950	NagB/RpiA/CoA transferase-like	CL0246	ISOCOT_Fold	PF01182.15	Glucosamine_iso	Glucosamine-6-phosphate isomerases/6-phosphogluconolactonase	K02564	nagB, GNPDA; glucosamine-6-phosphate deaminase	[EC:3.5.99.6]	GO:0004342
ALHF_01767.g991	840	KA645213	Ribosomal L22e protein	RpL22-PA	FBgn0015288	NONA	not annotated	NONA	NONA	\N	\N	PF01776.12	Ribosomal_L22e	Ribosomal L22e protein family	K02891	RP-L22e, RPL22; large subunit ribosomal protein L22e	--	GO:0003735
ALHF_01768.g992	1197	KA645214	DHHC palmitoyltransferase	CG1407-PA	FBgn0033474	NONA	not annotated	NONA	NONA	CL0167	Zn_Beta_Ribbon	PF01529.15	zf-DHHC	DHHC palmitoyltransferase	--	--	--	GO:0008270	GO:0019706
ALHF_01770.g993	843	KA645215	DEAD/DEAH box helicase	Aven-PA	FBgn0030410	NONA	not annotated	NONA	NONA	CL0023	P-loop_NTPase	PF00270.24	DEAD	DEAD/DEAH box helicase	--	--	--
ALHF_01771.g994	687	KA645216	hypothetical protein	CG8814-PA	FBgn0031478	Metabolism	Lipid m/tr	47027	Acyl-CoA binding protein	\N	\N	PF07889.7	DUF1664	Protein of unknown function (DUF1664)	--	--	--	GO:0000062	GO:0004857	GO:0050809
ALHF_01772.g995	1413	KA645217	UDP-glucoronosyl and UDP-glucosyl transferase	Ugt35b-PA	FBgn0026314	Metabolism	Polysaccharide m/tr	53756	UDP-Glycosyltransferase/glycogen phosphorylase	CL0113	GT-B	PF00201.13	UDPGT	UDP-glucoronosyl and UDP-glucosyl transferase	K00699	UGT; glucuronosyltransferase	[EC:2.4.1.17]	GO:0015020
ALHF_01775.g996	351	KA645218	Snf7	vps24-PA	FBgn0037231	NONA	not annotated	NONA	NONA	CL0235	PspA	PF03357.16	Snf7	Snf7	K12193	VPS24, CHMP3; charged multivesicular body protein 3	--
ALHF_01776.g997	1560	KA645219	Sugar (and other) transporter	CG17930-PA	FBgn0038416	Intra-cellular processes	Ion m/tr	103473	MFS general substrate transporter	CL0015	MFS	PF00083.19	Sugar_tr	Sugar (and other) transporter	--	--	--	GO:0022857
ALHF_01778.g998	1521	KA645220	ATP synthase	ATPsyn-beta-PA	FBgn0000008	Regulation	Signal transduction	50156	PDZ domain-like	CL0023	P-loop_NTPase	PF00006.20	ATP-synt_ab	ATP synthase alpha/beta family, nucleotide-binding domain	K02133	ATPeF1B, ATP5B; F-type H+-transporting ATPase subunit beta	[EC:3.6.3.14]
ALHF_01779.g999	2490	KA645221	Putative integral membrane protein conserved region (DUF2404)	orb2-PG	FBgn0262573	NONA	not annotated	NONA	NONA	\N	\N	PF10296.4	DUF2404	Putative integral membrane protein conserved region (DUF2404)	--	--	--	GO:0000166	GO:0003676	GO:0003729
ALHF_01780.g1000	747	KA645222	Ribosomal protein S6e	RpS6-PB	FBgn0261592	NONA	not annotated	NONA	NONA	\N	\N	PF01092.14	Ribosomal_S6e	Ribosomal protein S6e	K02991	RP-S6e, RPS6; small subunit ribosomal protein S6e	--	GO:0003735
ALHF_01784.g1002	1458	KA645223	hypothetical protein	CG8270-PB	FBgn0035703	NONA	not annotated	NONA	NONA	\N	\N	PF07035.7	Mic1	Colon cancer-associated protein Mic1-like	--	--	--
ALHF_01789.g1003	2409	KA645224	HEAT repeat protein	Mms19-PB	FBgn0037301	General	General	48371	ARM repeat	CL0020	TPR	PF13646.1	HEAT_2	HEAT repeats	K15075	MET18, MMS19; DNA repair/transcription protein MET18/MMS19	--	GO:0005488
ALHF_01791.g1004	1722	KA645225	PDZ domain protein	Grip-PA	FBgn0086679	Intra-cellular processes	Proteases	69322	Tricorn protease domain 2	CL0466	PDZ-like	PF00595.19	PDZ	PDZ domain (Also known as DHR or GLGF)	--	--	--
ALHF_01792.g1005	1593	KA645226	Glucosidase 2 beta subunit-like protein	CG6766-PA	FBgn0032398	Intra-cellular processes	Protein modification	50911	Mannose 6-phosphate receptor domain	CL0226	M6PR	PF07915.8	PRKCSH	Glucosidase II beta subunit-like protein	K14008	ERLEC1, XTP3B; endoplasmic reticulum lectin 1	--
ALHF_01794.g1006	2547	KA645227	NMDA receptor-regulated protein 1	Nat1-PA	FBgn0031020	General	Protein interaction	48452	TPR-like	CL0020	TPR	PF12569.3	NARP1	NMDA receptor-regulated protein 1	K00670	E2.3.1.88; peptide alpha-N-acetyltransferase	[EC:2.3.1.88]	GO:0004596	GO:0005488
ALHF_01797.g1008	768	KA645228	Ribosomal protein L30p/L7e	RpL7-like-PA	FBgn0000527	Metabolism	Other enzymes	56801	Acetyl-CoA synthetase-like	\N	\N	PF00327.15	Ribosomal_L30	Ribosomal protein L30p/L7e	K02937	RP-L7e, RPL7; large subunit ribosomal protein L7e	--
ALHF_01799.g1009	1161	KA649998	Fibronectin type 3	CG42389-PG	FBgn0259735	Extra-cellular processes	Cell adhesion	49265	Fibronectin type III	CL0159	E-set	PF00041.16	fn3	Fibronectin type III domain	--	--	--	GO:0003674
ALHF_01800.g1010	1143	KA645229	PX domain protein	Snx6-PA	FBgn0032005	Regulation	Signal transduction	64268	PX domain	\N	\N	PF00787.19	PX	PX domain	--	--	--	GO:0035091
ALHF_01802.g1011	1275	KA645230	Tetratricopeptide repeat protein	Apc7-PB	FBgn0029879	General	Protein interaction	48452	TPR-like	CL0020	TPR	PF07719.12	TPR_2	Tetratricopeptide repeat	K03354	APC7; anaphase-promoting complex subunit 7	--	GO:0005488
ALHF_01803.g1012	1866	KA645231	Kelch motif protein	CG9426-PA	FBgn0032485	General	General	117281	Kelch motif	CL0186	Beta_propeller	PF01344.20	Kelch_1	Kelch motif	K13956	IPP, KLHL27; actin-binding protein IPP	--	GO:0003779
ALHF_01809.g1013	888	KA645232	protein kinase	p38b-PA	FBgn0024846	Regulation	Kinases/phosphatases	56112	Protein kinase-like (PK-like)	CL0016	PKinase	PF00069.20	Pkinase	Protein kinase domain	K04441	P38; p38 MAP kinase	[EC:2.7.11.24]	GO:0004674	GO:0004707	GO:0005524	GO:0016909
ALHF_01810.g1014	741	KA645233	Glutathione S-transferase	CG6662-PA	FBgn0035907	Metabolism	Redox	52833	Thioredoxin-like	CL0172	Thioredoxin	PF13417.1	GST_N_3	Glutathione S-transferase, N-terminal domain	--	--	--	GO:0004364	GO:0004734	GO:0016782	GO:0045174
ALHF_01811.g1015	630	KA645234	threonyl-tRNA synthetase	how-PC	FBgn0017397	Information	RNA processing	54791	Eukaryotic type KH-domain (KH-domain type I)	\N	\N	PF08915.6	tRNA-Thr_ED	Archaea-specific editing domain of threonyl-tRNA synthetase	K14945	QKI; protein quaking	--	GO:0003729	GO:0003730
ALHF_01812.g1016	414	KA645235	Mitochondrial domain of unknown function (DUF1713)	CG11876-PB	FBgn0039635	General	Small molecule binding	52518	Thiamin diphosphate-binding fold (THDP-binding)	\N	\N	PF08213.6	DUF1713	Mitochondrial domain of unknown function (DUF1713)	--	--	--	GO:0004739
ALHF_01813.g1017	1842	KA645236	TraB family protein	CG12360-PB	FBgn0038111	NONA	not annotated	NONA	NONA	\N	\N	PF01963.12	TraB	TraB family	--	--	--
ALHF_01814.g1018	3096	KA645237	Importin-beta	Ranbp11-PA	FBgn0053139	General	General	48371	ARM repeat	CL0020	TPR	PF03810.14	IBN_N	Importin-beta N-terminal domain	--	--	--	GO:0005488	GO:0008536	GO:0008565
ALHF_01816.g1019	927	KA645238	Septum formation initiator	--	--	NONA	not annotated	NONA	NONA	CL0225	FtsL	PF04977.10	DivIC	Septum formation initiator	--	--	--
ALHF_01817.g1020	570	KA645239	hypothetical protein	--	--	NONA	not annotated	NONA	NONA	--	--	no	--	annotation --	--	--	--
ALHF_01818.g1021	1188	KA645240	FAD dependent oxidoreductase	CG10639-PA	FBgn0032729	General	Small molecule binding	51905	FAD/NAD(P)-binding domain	CL0063	NADP_Rossmann	PF01266.19	DAO	FAD dependent oxidoreductase	K00109	E1.1.99.2; 2-hydroxyglutarate dehydrogenase	[EC:1.1.99.2]	GO:0016491
ALHF_01819.g1022	4257	KA645241	A-macroglobulin complement component	TepII-PB	FBgn0041182	Metabolism	Secondary metabolism	48239	Terpenoid cyclases/Protein prenyltransferases	CL0059	6_Hairpin	PF07678.9	A2M_comp	A-macroglobulin complement component	K06530	CD109; CD109 antigen	--
ALHF_01820.g1023	1806	KA645242	BTB/POZ domain protein	gcl-PA	FBgn0000318	Metabolism	Redox	52833	Thioredoxin-like	CL0033	POZ	PF00651.26	BTB	BTB/POZ domain	K10485	BTBD13, GMCL1, GCL; BTB/POZ domain-containing protein 13 (germ cell-less protein-like 1)	--	GO:0015036
ALHF_01822.g1025	894	KA645243	Cytochrome P450	Cyp6a9-PB	FBgn0013771	Metabolism	Redox	48264	Cytochrome P450	\N	\N	PF00067.17	p450	Cytochrome P450	K15002	CYP6; cytochrome P450, family 6	[EC:1.14.-.-]	GO:0009055	GO:0016705	GO:0020037
ALHF_01823.g1026	3447	KA645244	DEAD/DEAH box helicase	CG6227-PA	FBgn0030631	General	Small molecule binding	52540	P-loop containing nucleoside triphosphate hydrolases	CL0023	P-loop_NTPase	PF00270.24	DEAD	DEAD/DEAH box helicase	K12811	DDX46, PRP5; ATP-dependent RNA helicase DDX46/PRP5	[EC:3.6.4.13]	GO:0003724	GO:0003729	GO:0004004	GO:0005524
ALHF_01825.g1027	771	KA645245	Ribosomal Protein L2	RpL8-PB	FBgn0261602	Information	Translation	50104	Translation proteins SH3-like domain	CL0107	KOW	PF03947.13	Ribosomal_L2_C	Ribosomal Proteins L2, C-terminal domain	K02938	RP-L8e, RPL8; large subunit ribosomal protein L8e	--	GO:0003735
ALHF_01826.g1028	3105	KA645246	hypothetical protein	CG7518-PF	FBgn0038108	NONA	not annotated	NONA	NONA	--	--	--	--	--	--	--	--	GO:0003677
ALHF_01828.g1029	1080	KA645247	Alcohol dehydrogenase transcription factor	CG4404-PA	FBgn0030432	NONA	not annotated	NONA	NONA	CL0123	HTH	PF10545.4	MADF_DNA_bdg	Alcohol dehydrogenase transcription factor Myb/SANT-like	--	--	--	GO:0003677
ALHF_01829.g1030	1407	KA645248	Ring finger protein	gol-PE	FBgn0004919	Information	DNA replication/repair	57850	RING/U-box	CL0229	RING	PF13639.1	zf-RING_2	Ring finger domain	--	--	--	GO:0008270
ALHF_01831.g1032	1032	KA645249	UAA transporter family protein	Efr-PB	FBgn0029849	Intra-cellular processes	Ion m/tr	103481	Multidrug resistance efflux transporter EmrE	CL0184	DMT	PF08449.6	UAA	UAA transporter family	K15278	SLC35B4, YEA4; solute carrier family 35 (UDP-xylose/UDP-N-acetylglucosamine transporter), member B4	--	GO:0005338	GO:0005456	GO:0005457	GO:0005458	GO:0005460	GO:0005461	GO:0005462	GO:0005464
ALHF_01832.g1033	1606	KA649999	protein kinase	srpk79D-PL	FBgn0025702	Regulation	Kinases/phosphatases	56112	Protein kinase-like (PK-like)	CL0016	PKinase	PF00069.20	Pkinase	Protein kinase domain	--	--	--
ALHF_01833.g1034	1626	KA645250	Methuselah	mthl9-PA	FBgn0035131	Regulation	Signal transduction	63877	Methuselah ectodomain	\N	\N	PF06652.7	Methuselah_N	Methuselah N-terminus	--	--	--	GO:0004930
ALHF_01834.g1035	537	KA650000	Enoyl-CoA hydratase/isomerase	CG5611-PA	FBgn0039531	Intra-cellular processes	Proteases	52096	ClpP/crotonase	CL0127	ClpP_crotonase	PF00378.15	ECH	Enoyl-CoA hydratase/isomerase family	--	--	--	GO:0008416
ALHF_01836.g1036	3219	KA645251	Glycosyl transferase	sxc-PB	FBgn0261403	General	Protein interaction	48452	TPR-like	CL0113	GT-B	PF13844.1	Glyco_transf_41	Glycosyl transferase family 41	K09667	OGT; polypeptide N-acetylglucosaminyltransferase	[EC:2.4.1.-]	GO:0005488	GO:0008375	GO:0016757
ALHF_01839.g1038	1605	KA645252	Helicase associated domain (HA2)	l(1)G0007-PB	FBgn0026713	General	Small molecule binding	52540	P-loop containing nucleoside triphosphate hydrolases	\N	\N	PF04408.18	HA2	Helicase associated domain (HA2)	K12815	DHX38, PRP16; pre-mRNA-splicing factor ATP-dependent RNA helicase PRP16	[EC:3.6.4.13]	GO:0003676	GO:0004004	GO:0005524	GO:0008026
ALHF_01840.g1039	2850	KA645253	Tubulin-tyrosine ligase family	CG31108-PA	FBgn0051108	Metabolism	Coenzyme m/tr	56059	Glutathione synthetase ATP-binding domain-like	CL0179	ATP-grasp	PF03133.10	TTL	Tubulin-tyrosine ligase family	--	--	--	GO:0004835	GO:0005524
ALHF_01845.g1040	627	KA645254	Ribosomal protein S8e	RpS8-PE	FBgn0039713	NONA	not annotated	NONA	NONA	\N	\N	PF01201.17	Ribosomal_S8e	Ribosomal protein S8e	K02995	RP-S8e, RPS8; small subunit ribosomal protein S8e	--	GO:0003735
ALHF_01846.g1041	1497	KA645255	piRNA pathway germ-plasm component	mael-PB	FBgn0016034	NONA	not annotated	NONA	NONA	CL0219	RNase_H	PF13017.1	Maelstrom	piRNA pathway germ-plasm component	--	--	--	GO:0043565
ALHF_01851.g1042	2994	KA645256	hypothetical protein	CG7139-PB	FBgn0027532	NONA	not annotated	NONA	NONA	\N	\N	PF08590.5	DUF1771	Domain of unknown function (DUF1771)	--	--	--	GO:0005488
ALHF_01854.g1043	444	KA645257	Hsp70 protein	Hsp70Bbb-PA	FBgn0051354	Metabolism	Other enzymes	53067	Actin-like ATPase domain	CL0108	Actin_ATPase	PF00012.15	HSP70	Hsp70 protein	K03283	HSPA1_8; heat shock 70kDa protein 1/8	--	GO:0005524
ALHF_01855.g1044	1506	KA645258	Phosphotyrosine interaction domain protein	Aplip1-PA	FBgn0040281	Regulation	Signal transduction	50729	PH domain-like	CL0266	PH	PF00640.18	PID	Phosphotyrosine interaction domain (PTB/PID)	--	--	--	GO:0005515	GO:0008432	GO:0019894	GO:0019901
ALHF_01857.g1046	2007	KA645259	Secreted protein acidic and rich in cysteine Ca binding region	CG13830-PD	FBgn0039054	General	General	47473	EF-hand	CL0220	EF_hand	PF10591.4	SPARC_Ca_bdg	Secreted protein acidic and rich in cysteine Ca binding region	--	--	--	GO:0005509
ALHF_01858.g1047	762	KA645260	hypothetical protein	poly-PB	FBgn0086371	NONA	not annotated	NONA	NONA	\N	\N	PF09807.4	DUF2348	Uncharacterized conserved protein (DUF2348)	--	--	--	GO:0003674
ALHF_01860.g1048	2310	KA645261	ATP dependent DNA ligase	DNA-ligI-PA	FBgn0262619	Regulation	DNA-binding	117018	ATP-dependent DNA ligase DNA-binding domain	CL0078	DNA_ligase	PF01068.16	DNA_ligase_A_M	ATP dependent DNA ligase domain	K10747	LIG1; DNA ligase 1	[EC:6.5.1.1]	GO:0003677	GO:0003910	GO:0005524
ALHF_01861.g1049	2568	KA645262	Peptidase family M28	CG30047-PA	FBgn0050047	Intra-cellular processes	Proteases	53187	Zn-dependent exopeptidases	CL0035	Peptidase_MH	PF04389.12	Peptidase_M28	Peptidase family M28	--	--	--	GO:0008233
ALHF_01862.g1050	1989	KA650001	hypothetical protein	--	--	NONA	not annotated	NONA	NONA	--	--	no	--	annotation --	--	--	--
ALHF_01868.g1053	4035	KA645263	Sterol-sensing domain of SREBP cleavage-activation	SCAP-PA	FBgn0033052	Metabolism	Other enzymes	50998	Quinoprotein alcohol dehydrogenase-like	CL0322	RND_permease	PF12349.3	Sterol-sensing	Sterol-sensing domain of SREBP cleavage-activation	--	--	--
ALHF_01870.g1054	441	KA645264	Glutaredoxin	CG6523-PA	FBgn0032509	Metabolism	Redox	52833	Thioredoxin-like	CL0172	Thioredoxin	PF00462.19	Glutaredoxin	Glutaredoxin	--	--	--	GO:0009055	GO:0015035	GO:0015036
ALHF_01871.g1055	414	KA645265	Ribosomal protein S13/S18	RpS18-PA	FBgn0010411	Information	Translation	46946	S13-like H2TH domain	CL0303	H2TH	PF00416.17	Ribosomal_S13	Ribosomal protein S13/S18	K02964	RP-S18e, RPS18; small subunit ribosomal protein S18e	--	GO:0003723	GO:0003735
ALHF_01872.g1056	4200	KA645266	Basic region leucine zipper	cnc-PN	FBgn0262975	NONA	not annotated	NONA	NONA	CL0018	bZIP	PF07716.10	bZIP_2	Basic region leucine zipper	K09041	NFE2N, CNC; nuclear factor erythroid 2, invertebrate	--	GO:0003700	GO:0043565	GO:0046982
ALHF_01873.g1057	1518	KA645267	Cytochrome P450	Cyp4d14-PA	FBgn0023541	Metabolism	Redox	48264	Cytochrome P450	\N	\N	PF00067.17	p450	Cytochrome P450	K15001	CYP4; cytochrome P450, family 4	[EC:1.14.-.-]
ALHF_01875.g1058	1770	KA645268	hypothetical protein	dikar-PD	FBgn0261934	NONA	not annotated	NONA	NONA	\N	\N	PF03189.8	Otopetrin	Protein of unknown function, DUF270	--	--	--	GO:0003674
ALHF_01876.g1059	471	KA645269	Ribosomal protein S17	RpS11-PC	FBgn0033699	Information	DNA replication/repair	50249	Nucleic acid-binding proteins	CL0021	OB	PF00366.15	Ribosomal_S17	Ribosomal protein S17	K02949	RP-S11e, RPS11; small subunit ribosomal protein S11e	--	GO:0003735
ALHF_01879.g1061	3348	KA645270	DSHCT domain protein	tst-PA	FBgn0039117	General	Small molecule binding	52540	P-loop containing nucleoside triphosphate hydrolases	\N	\N	PF08148.7	DSHCT	DSHCT (NUC185) domain	K12599	SKI2, SKIV2L; antiviral helicase SKI2	[EC:3.6.4.-]	GO:0003676	GO:0004386	GO:0005524	GO:0008026
ALHF_01881.g1062	1857	KA645271	hypothetical protein	CG7705-PA	FBgn0038639	NONA	not annotated	NONA	NONA	--	--	--	--	--	--	--	--
ALHF_01885.g1063	975	KA645272	RNA recognition protein	Sxl-PJ	FBgn0003659	Regulation	RNA binding, m/tr	54928	RNA-binding domain, RBD	CL0221	RRM	PF00076.17	RRM_1	RNA recognition motif. (a.k.a. RRM, RBD, or RNP domain)	--	--	--
ALHF_01886.g1064	1098	KA645273	Leucine rich repeat protein	CG11099-PA	FBgn0034485	General	General	52058	L domain-like	CL0022	LRR	PF13855.1	LRR_8	Leucine rich repeat	--	--	--
ALHF_01887.g1065	1548	KA645274	hypothetical protein	--	--	NONA	not annotated	NONA	NONA	--	--	no	--	annotation --	--	--	--
ALHF_01889.g1066	1482	KA645275	WAHD domain of WASH complex	wash-PA	FBgn0033692	NONA	not annotated	NONA	NONA	\N	\N	PF11945.3	WASH_WAHD	WAHD domain of WASH complex	--	--	--	GO:0005515	GO:0051020
ALHF_01891.g1067	810	KA645276	CRAL/TRIO domain protein	CG31826-PA	FBgn0051826	Intra-cellular processes	Phospholipid m/tr	52087	CRAL/TRIO domain	CL0512	CRAL_TRIO	PF00650.15	CRAL_TRIO	CRAL/TRIO domain	--	--	--	GO:0005215
ALHF_01892.g1068	1002	KA645277	Suppressor of forked protein (Suf)	--	--	NONA	not annotated	NONA	NONA	CL0020	TPR	PF05843.9	Suf	Suppressor of forked protein (Suf)	--	--	--
ALHF_01893.g1069	1089	KA645278	hypothetical protein	CG14572-PA	FBgn0037128	NONA	not annotated	NONA	NONA	--	--	--	--	--	--	--	--
ALHF_01895.g1070	624	KA645279	Ras family protein	CG8519-PA	FBgn0035711	General	Small molecule binding	52540	P-loop containing nucleoside triphosphate hydrolases	CL0023	P-loop_NTPase	PF00071.17	Ras	Ras family	K07974	RAS; Ras family, other	--	GO:0003924	GO:0005525
ALHF_01896.g1071	651	KA645280	Ras family protein	ran-PA	FBgn0020255	General	Small molecule binding	52540	P-loop containing nucleoside triphosphate hydrolases	CL0023	P-loop_NTPase	PF00071.17	Ras	Ras family	K07936	RAN; GTP-binding nuclear protein Ran	--	GO:0003924	GO:0005515	GO:0005525
ALHF_01899.g1072	1311	KA645281	hypothetical protein	yellow-d-PA	FBgn0041712	NONA	not annotated	NONA	NONA	CL0186	Beta_propeller	PF03022.11	MRJP	Major royal jelly protein	--	--	--	GO:0003674
ALHF_01901.g1073	1620	KA645282	Sperm-tail PG-rich repeat protein	CG8086-PH	FBgn0032010	NONA	not annotated	NONA	NONA	\N	\N	PF07004.7	SHIPPO-rpt	Sperm-tail PG-rich repeat	--	--	--
ALHF_01902.g1074	1440	KA645283	Serpentine type 7TM GPCR chemoreceptor Srw	Proc-R-PD	FBgn0029723	Regulation	Signal transduction	81321	Family A G protein-coupled receptor-like	CL0192	GPCR_A	PF10324.4	7TM_GPCR_Srw	Serpentine type 7TM GPCR chemoreceptor Srw	--	--	--	GO:0004930	GO:0008188	GO:0008528	GO:0035236
ALHF_01903.g1075	420	KA645284	Cofilin/tropomyosin-type actin-binding protein	CG5869-PA	FBgn0028894	Intra-cellular processes	Cell motility	55753	Actin depolymerizing proteins	CL0092	ADF	PF00241.15	Cofilin_ADF	Cofilin/tropomyosin-type actin-binding protein	--	--	--	GO:0003779
ALHF_01906.g1076	654	KA645285	Fibrinogen	CG30281-PA	FBgn0050281	Extra-cellular processes	Blood clotting	56496	Fibrinogen C-terminal domain-like	CL0422	Fibrinogen_C	PF00147.13	Fibrinogen_C	Fibrinogen beta and gamma chains, C-terminal globular domain	--	--	--
ALHF_01907.g1077	936	KA645286	Mitochondrial carrier protein	CG5646-PA	FBgn0039525	Intra-cellular processes	Transport	103506	Mitochondrial carrier	\N	\N	PF00153.22	Mito_carr	Mitochondrial carrier protein	--	--	--	GO:0022857
ALHF_01910.g1078	1626	KA645287	hypothetical protein	CG31145-PC	FBgn0051145	NONA	not annotated	NONA	NONA	\N	\N	PF06702.7	DUF1193	Protein of unknown function (DUF1193)	--	--	--
ALHF_01911.g1079	861	KA645288	Amelogenin	Reg-5-PA	FBgn0015801	NONA	not annotated	NONA	NONA	\N	\N	PF02948.10	Amelogenin	Amelogenin	--	--	--
ALHF_01913.g1080	1557	KA645289	hypothetical protein	CG18031-PA	FBgn0023550	General	Small molecule binding	51735	NAD(P)-binding Rossmann-fold domains	CL0063	NADP_Rossmann	PF07993.7	NAD_binding_4	Male sterility protein	--	--	--	GO:0000166	GO:0016620
ALHF_01914.g1081	4263	KA645290	A-macroglobulin complement component	TepII-PB	FBgn0041182	Metabolism	Secondary metabolism	48239	Terpenoid cyclases/Protein prenyltransferases	CL0059	6_Hairpin	PF07678.9	A2M_comp	A-macroglobulin complement component	K06530	CD109; CD109 antigen	--
ALHF_01916.g1082	2202	KA645291	PDZ domain protein	CG34404-PD	FBgn0085433	NONA	not annotated	NONA	NONA	\N	\N	PF10506.4	MCC-bdg_PDZ	PDZ domain of MCC-2 bdg protein for Usher syndrome	--	--	--
ALHF_01918.g1083	1680	KA645292	Glutamate/Leucine/Phenylalanine/Valine dehydrogenase	Gdh-PA	FBgn0001098	General	Small molecule binding	51735	NAD(P)-binding Rossmann-fold domains	CL0063	NADP_Rossmann	PF00208.16	ELFV_dehydrog	Glutamate/Leucine/Phenylalanine/Valine dehydrogenase	K00261	E1.4.1.3; glutamate dehydrogenase (NAD(P)+)	[EC:1.4.1.3]	GO:0000166	GO:0004352	GO:0004353	GO:0042802
ALHF_01919.g1084	1641	KA645293	Glutamate/Leucine/Phenylalanine/Valine dehydrogenase	Gdh-PF	FBgn0001098	General	Small molecule binding	51735	NAD(P)-binding Rossmann-fold domains	CL0063	NADP_Rossmann	PF00208.16	ELFV_dehydrog	Glutamate/Leucine/Phenylalanine/Valine dehydrogenase	K00261	E1.4.1.3; glutamate dehydrogenase (NAD(P)+)	[EC:1.4.1.3]
ALHF_01920.g1085	3234	KA645294	Nucleocytoplasmic shuttling protein for mRNA cap-binding EIF4E	--	--	NONA	not annotated	NONA	NONA	\N	\N	PF10477.4	EIF4E-T	Nucleocytoplasmic shuttling protein for mRNA cap-binding EIF4E	--	--	--
ALHF_01922.g1086	3039	KA645295	Enoyl-CoA hydratase/isomerase	CG3680-PA	FBgn0037027	Intra-cellular processes	Proteases	52096	ClpP/crotonase	CL0127	ClpP_crotonase	PF00378.15	ECH	Enoyl-CoA hydratase/isomerase family	--	--	--	GO:0003824
ALHF_01923.g1087	1095	KA645296	Transcriptional activator	CG33052-PA	FBgn0053052	NONA	not annotated	NONA	NONA	\N	\N	PF04949.8	Transcrip_act	Transcriptional activator	--	--	--
ALHF_01925.g1088	564	KA645297	pfkB family carbohydrate kinase	CG34455-PC	FBgn0085484	Metabolism	Other enzymes	53613	Ribokinase-like	CL0118	Ribokinase	PF00294.19	PfkB	pfkB family carbohydrate kinase	K00868	pdxK, pdxY; pyridoxine kinase	[EC:2.7.1.35]	GO:0008478
ALHF_01928.g1089	306	KA645298	hypothetical protein	--	--	NONA	not annotated	NONA	NONA	--	--	no	--	annotation --	--	--	--
ALHF_01931.g1090	474	KA645299	ATP synthase	l(1)G0230-PA	FBgn0028342	Metabolism	Energy	51344	Epsilon subunit of F1F0-ATP synthase N-terminal domain	\N	\N	PF02823.11	ATP-synt_DE_N	ATP synthase, Delta/Epsilon chain, beta-sandwich domain	K02134	ATPeF1D, ATP5D; F-type H+-transporting ATPase subunit delta	[EC:3.6.3.14]	GO:0008553	GO:0046933	GO:0046961
ALHF_01933.g1091	1926	KA645300	Sulfate transporter family protein	CG9717-PA	FBgn0039789	Other	Unknown function	52091	SpoIIaa-like	CL0062	APC	PF00916.15	Sulfate_transp	Sulfate transporter family	K14708	SLC26A11; solute carrier family 26 (sodium-independent sulfate anion transporter), member 11	--	GO:0015381
ALHF_01934.g1092	1266	KA645301	Septin	Sep2-PA	FBgn0014029	General	Small molecule binding	52540	P-loop containing nucleoside triphosphate hydrolases	CL0023	P-loop_NTPase	PF00735.13	Septin	Septin	--	--	--	GO:0003924	GO:0005515	GO:0005525
ALHF_01935.g1093	996	KA645302	Platelet-derived growth factor (PDGF)	Pvf1-PB	FBgn0030964	Intra-cellular processes	Cell cycle, Apoptosis	57501	Cystine-knot cytokines	CL0079	Cystine-knot	PF00341.12	PDGF	Platelet-derived growth factor (PDGF)	--	--	--	GO:0005102	GO:0005172	GO:0008083	GO:0008201
ALHF_01936.g1094	447	KA645303	Translation initiation factor 1A / IF-1	eIF-1A-PB	FBgn0026250	Information	DNA replication/repair	50249	Nucleic acid-binding proteins	CL0021	OB	PF01176.14	eIF-1a	Translation initiation factor 1A / IF-1	K03236	EIF1A; translation initiation factor 1A	--	GO:0003743
ALHF_01941.g1096	717	KA645304	Leucine Rich repeat protein	CG3040-PA	FBgn0029925	General	General	52058	L domain-like	CL0022	LRR	PF12799.2	LRR_4	Leucine Rich repeats (2 copies)	--	--	--
ALHF_01944.g1098	1158	KA645305	protein kinase	rl-PC	FBgn0003256	Regulation	Kinases/phosphatases	56112	Protein kinase-like (PK-like)	CL0016	PKinase	PF00069.20	Pkinase	Protein kinase domain	K04371	ERK1_2; extracellular signal-regulated kinase 1/2	[EC:2.7.11.24]	GO:0004674	GO:0004705	GO:0004707	GO:0005524	GO:0008134	GO:0019901
ALHF_01945.g1099	306	KA650002	SAM like domain present in kinase suppressor RAS 1	ksr-PA	FBgn0015402	Regulation	Kinases/phosphatases	56112	Protein kinase-like (PK-like)	CL0003	SAM	PF13543.1	KSR1-SAM	SAM like domain present in kinase suppressor RAS 1	--	--	--	GO:0004672	GO:0004674	GO:0004713	GO:0005524	GO:0019992
ALHF_01949.g1100	3159	KA645306	Thrombospondin region	Tsp-PF	FBgn0031850	Metabolism	Secondary metabolism	49899	Concanavalin A-like lectins/glucanases	\N	\N	PF05735.7	TSP_C	Thrombospondin C-terminal region	--	--	--	GO:0005509	GO:0008201
ALHF_01950.g1101	1242	KA645307	Cartilage oligomeric matrix protein	Tsp-PE	FBgn0031850	Metabolism	Secondary metabolism	49899	Concanavalin A-like lectins/glucanases	\N	\N	PF11598.3	COMP	Cartilage oligomeric matrix protein	--	--	--
ALHF_01951.g1102	933	KA645308	Aminotransferase class 1 and 2	--	--	NONA	not annotated	NONA	NONA	CL0061	PLP_aminotran	PF00155.16	Aminotran_1_2	Aminotransferase class I and II	--	--	--
ALHF_01955.g1103	603	KA645309	Mitochondrial inner membrane protein	--	--	NONA	not annotated	NONA	NONA	\N	\N	PF09731.4	Mitofilin	Mitochondrial inner membrane protein	--	--	--
ALHF_01956.g1104	564	KA645310	EF hand protein	Frq2-PC	FBgn0083228	General	General	47473	EF-hand	CL0220	EF_hand	PF13499.1	EF_hand_5	EF-hand domain pair	--	--	--	GO:0005509
ALHF_01957.g1105	495	KA645311	BAH domain protein	CG32529-PH	FBgn0052529	NONA	not annotated	NONA	NONA	\N	\N	PF01426.13	BAH	BAH domain	--	--	--	GO:0003677
ALHF_01958.g1106	1434	KA645312	Lyase	CG9510-PC	FBgn0032076	Metabolism	Amino acids m/tr	48557	L-aspartase-like	\N	\N	PF00206.15	Lyase_1	Lyase	K01755	argH, ASL; argininosuccinate lyase	[EC:4.3.2.1]	GO:0004056
ALHF_01961.g1107	4167	KA645313	ABC transporter	CG5789-PB	FBgn0039207	General	Small molecule binding	52540	P-loop containing nucleoside triphosphate hydrolases	CL0241	ABC_membrane	PF00664.18	ABC_membrane	ABC transporter transmembrane region	--	--	--	GO:0005215	GO:0005524	GO:0008559	GO:0042626
ALHF_01962.g1108	921	KA645314	hypothetical protein	CG33506-PA	FBgn0053506	NONA	not annotated	NONA	NONA	--	--	--	--	--	--	--	--	GO:0003674
ALHF_01963.g1109	1966	KA650003	hypothetical protein	--	--	NONA	not annotated	NONA	NONA	--	--	no	--	annotation --	--	--	--
ALHF_01966.g1110	2067	KA645315	Sodium:solute symporter family protein	CG42235-PC	FBgn0250757	NONA	not annotated	NONA	NONA	CL0062	APC	PF00474.12	SSF	Sodium:solute symporter family	--	--	--
ALHF_01970.g1111	348	KA645316	Eukaryotic translation initiation factor 4E binding protein (EIF4EBP)	Thor-PA	FBgn0261560	NONA	not annotated	NONA	NONA	\N	\N	PF05456.6	eIF_4EBP	Eukaryotic translation initiation factor 4E binding protein (EIF4EBP)	--	--	--	GO:0008190
ALHF_01972.g1112	1911	KA645317	Gpi16 subunit, GPI transamidase component	CG11190-PA	FBgn0030035	NONA	not annotated	NONA	NONA	\N	\N	PF04113.9	Gpi16	Gpi16 subunit, GPI transamidase component	K05292	PIGT; phosphatidylinositol glycan, class T	--
ALHF_01974.g1113	1611	KA645318	NAD-glutamate dehydrogenase	exu-PD	FBgn0000615	NONA	not annotated	NONA	NONA	CL0063	NADP_Rossmann	PF05088.7	Bac_GDH	Bacterial NAD-glutamate dehydrogenase	--	--	--
ALHF_01976.g1114	1251	KA645319	hypothetical protein	CG17834-PC	FBgn0028394	NONA	not annotated	NONA	NONA	--	--	--	--	--	--	--	--
ALHF_01977.g1115	1836	KA650004	cyclic nucleotide phosphodiesterase	Pde8-PM	FBgn0034886	Metabolism	Other enzymes	109604	HD-domain/PDEase-like	CL0237	HD_PDEase	PF00233.14	PDEase_I	3'5'-cyclic nucleotide phosphodiesterase	K01120	PDE; 3',5'-cyclic-nucleotide phosphodiesterase	[EC:3.1.4.17]
ALHF_01979.g1116	5598	KA645320	Golgi-body localisation protein	CG14967-PB	FBgn0035420	NONA	not annotated	NONA	NONA	\N	\N	PF10351.4	Apt1	Golgi-body localisation protein domain	--	--	--
ALHF_01981.g1117	444	KA645321	Glyoxalase/Bleomycin resistance protein/Dioxygenase superfamily protein	CG1707-PA	FBgn0033162	Metabolism	Redox	54593	Glyoxalase/Bleomycin resistance protein/Dihydroxybiphenyl dioxygenase	CL0104	Glyoxalase	PF00903.20	Glyoxalase	Glyoxalase/Bleomycin resistance protein/Dioxygenase superfamily	K01759	E4.4.1.5, GLO1, gloA; lactoylglutathione lyase	[EC:4.4.1.5]	GO:0004462	GO:0046872
ALHF_01982.g1118	576	KA645322	EF hand protein	Eip63F-1-PA	FBgn0004910	General	General	47473	EF-hand	CL0220	EF_hand	PF13499.1	EF_hand_5	EF-hand domain pair	--	--	--	GO:0005509
ALHF_01985.g1119	441	KA645323	Cofilin/tropomyosin-type actin-binding protein	CG6891-PB	FBgn0030955	Intra-cellular processes	Cell motility	55753	Actin depolymerizing proteins	CL0092	ADF	PF00241.15	Cofilin_ADF	Cofilin/tropomyosin-type actin-binding protein	--	--	--	GO:0003779
ALHF_01986.g1120	321	KA650005	Lung seven transmembrane receptor	CG17660-PA	FBgn0031356	NONA	not annotated	NONA	NONA	CL0192	GPCR_A	PF06814.8	Lung_7-TM_R	Lung seven transmembrane receptor	--	--	--
ALHF_01987.g1121	1032	KA645324	Ecdysteroid kinase	CG31087-PA	FBgn0051087	Regulation	Kinases/phosphatases	56112	Protein kinase-like (PK-like)	CL0016	PKinase	PF02958.15	EcKinase	Ecdysteroid kinase	--	--	--	GO:0016772
ALHF_01988.g1122	2097	KA645325	Pre-mRNA-splicing factor of RES complex	CG13625-PA	FBgn0039210	NONA	not annotated	NONA	NONA	\N	\N	PF09736.4	Bud13	Pre-mRNA-splicing factor of RES complex	K13106	BUD13, CWC26; pre-mRNA-splicing factor CWC26	--
ALHF_01989.g1123	2391	KA645326	hypothetical protein	Marf-PC	FBgn0029870	General	Small molecule binding	52540	P-loop containing nucleoside triphosphate hydrolases	\N	\N	PF04799.8	Fzo_mitofusin	fzo-like conserved region	K06030	MFN; mitofusin	[EC:3.6.5.-]	GO:0003924	GO:0005525
ALHF_01990.g1124	2391	KA645327	hypothetical protein	Marf-PC	FBgn0029870	General	Small molecule binding	52540	P-loop containing nucleoside triphosphate hydrolases	\N	\N	PF04799.8	Fzo_mitofusin	fzo-like conserved region	K06030	MFN; mitofusin	[EC:3.6.5.-]
ALHF_01993.g1125	774	KA645328	hypothetical protein	Tak1-PA	FBgn0026323	Regulation	Kinases/phosphatases	56112	Protein kinase-like (PK-like)	--	--	--	--	--	K04427	MAP3K7, TAK1; mitogen-activated protein kinase kinase kinase 7	[EC:2.7.11.25]	GO:0004672	GO:0004706	GO:0004709	GO:0005524
ALHF_01994.g1126	1065	KA645329	hypothetical protein	CG11980-PA	FBgn0037652	NONA	not annotated	NONA	NONA	\N	\N	PF03690.8	UPF0160	Uncharacterised protein family (UPF0160)	--	--	--	GO:0003674
ALHF_01995.g1127	651	KA645330	Helix-loop-helix DNA-binding protein	HLHmbeta-PA	FBgn0002733	Regulation	DNA-binding	47459	HLH, helix-loop-helix DNA-binding domain	\N	\N	PF00010.21	HLH	Helix-loop-helix DNA-binding domain	K09090	HESN; hairy and enhancer of split, invertebrate	--	GO:0003677	GO:0003700	GO:0043565
ALHF_01999.g1129	1950	KA645331	Calcineurin-like phosphoesterase	CG15533-PA	FBgn0039768	Intra-cellular processes	Proteases	56300	Metallo-dependent phosphatases	CL0163	Calcineurin	PF00149.23	Metallophos	Calcineurin-like phosphoesterase	--	--	--	GO:0004767
ALHF_02000.g1130	3075	KA645332	hypothetical protein	CG6043-PN	FBgn0032497	NONA	not annotated	NONA	NONA	--	--	--	--	--	--	--	--
ALHF_02001.g1131	3003	KA645333	hypothetical protein	CG6043-PD	FBgn0032497	NONA	not annotated	NONA	NONA	--	--	--	--	--	--	--	--
ALHF_02002.g1132	2565	KA645334	hypothetical protein	CG6043-PG	FBgn0032497	NONA	not annotated	NONA	NONA	--	--	--	--	--	--	--	--
ALHF_02003.g1133	2049	KA650006	PDZ domain protein	scrib-PR	FBgn0263289	NONA	not annotated	NONA	NONA	CL0466	PDZ-like	PF00595.19	PDZ	PDZ domain (Also known as DHR or GLGF)	--	--	--
ALHF_02004.g1134	1254	KA645335	Ligand-binding domain of nuclear hormone receptor	Hr39-PD	FBgn0261239	Regulation	Signal transduction	48508	Nuclear receptor ligand-binding domain	\N	\N	PF00104.25	Hormone_recep	Ligand-binding domain of nuclear hormone receptor	K08705	NR5A3, ftz-f1; nuclear receptor subfamily 5 group A member 3	--	GO:0000978	GO:0003677	GO:0003700	GO:0003707	GO:0003712	GO:0004879	GO:0008270
ALHF_02006.g1135	2535	KA645336	tRNA synthetases class 1 (M)	CG15100-PA	FBgn0034401	Metabolism	Nucleotide m/tr	52374	Nucleotidylyl transferase	CL0039	HUP	PF09334.6	tRNA-synt_1g	tRNA synthetases class I (M)	K01874	MARS, metG; methionyl-tRNA synthetase	[EC:6.1.1.10]	GO:0004825	GO:0005524
ALHF_02007.g1136	3147	KA645337	Tudor domain protein	tud-PA	FBgn0003891	Information	DNA replication/repair	63748	Tudor/PWWP/MBT	CL0049	Tudor	PF00567.19	TUDOR	Tudor domain	--	--	--
ALHF_02008.g1137	3009	KA645338	Tudor domain protein	tud-PA	FBgn0003891	Information	DNA replication/repair	63748	Tudor/PWWP/MBT	CL0049	Tudor	PF00567.19	TUDOR	Tudor domain	--	--	--
ALHF_02009.g1138	1141	KA650007	Sulfate transporter with GLY motif protein	--	--	NONA	not annotated	NONA	NONA	CL0062	APC	PF13792.1	Sulfate_tra_GLY	Sulfate transporter N-terminal domain with GLY motif	--	--	--
ALHF_02010.g1139	996	KA645339	Hsp70 protein	Hsc70-2-PA	FBgn0001217	Metabolism	Other enzymes	53067	Actin-like ATPase domain	CL0108	Actin_ATPase	PF00012.15	HSP70	Hsp70 protein	K03283	HSPA1_8; heat shock 70kDa protein 1/8	--	GO:0005524	GO:0051082
ALHF_02013.g1140	1035	KA645340	DNA/RNA non-specific endonuclease	CG14062-PB	FBgn0039592	Information	DNA replication/repair	54060	His-Me finger endonucleases	CL0263	His-Me_finger	PF01223.18	Endonuclease_NS	DNA/RNA non-specific endonuclease	--	--	--	GO:0003676	GO:0016787	GO:0046872
ALHF_02014.g1141	384	KA645341	Membrane-associated protein	CG7267-PB	FBgn0030079	NONA	not annotated	NONA	NONA	CL0396	Marvel-like	PF01284.18	MARVEL	Membrane-associating domain	--	--	--
ALHF_02016.g1142	603	KA645342	hypothetical protein	meso18E-PB	FBgn0040089	NONA	not annotated	NONA	NONA	--	--	--	--	--	--	--	--
ALHF_02017.g1143	1083	KA645343	Acyltransferase	CG3812-PB	FBgn0030421	Metabolism	Transferases	69593	Glycerol-3-phosphate (1)-acyltransferase	CL0228	Acyltransferase	PF01553.16	Acyltransferase	Acyltransferase	K13509	LPAAT, AGPAT1, AGPAT2; lysophosphatidate acyltransferase	[EC:2.3.1.51]	GO:0003841
ALHF_02018.g1144	1005	KA645344	DNA/RNA non-specific endonuclease	CG14062-PB	FBgn0039592	Information	DNA replication/repair	54060	His-Me finger endonucleases	CL0263	His-Me_finger	PF01223.18	Endonuclease_NS	DNA/RNA non-specific endonuclease	--	--	--
ALHF_02019.g1145	774	KA645345	Trypsin	alphaTry-PA	FBgn0003308	Metabolism	E- transfer	56003	Molybdenum cofactor-binding domain	CL0124	Peptidase_PA	PF00089.21	Trypsin	Trypsin	K01312	PRSS; trypsin	[EC:3.4.21.4]	GO:0004854	GO:0004855	GO:0005506	GO:0008762	GO:0009055	GO:0043546	GO:0050660	GO:0051537
ALHF_02021.g1146	1287	KA645346	Cytochrome P450	Cyp313a4-PA	FBgn0038076	Metabolism	Redox	48264	Cytochrome P450	\N	\N	PF00067.17	p450	Cytochrome P450	K15007	CYP313; cytochrome P450, family 313	[EC:1.14.-.-]	GO:0009055	GO:0016705	GO:0020037
ALHF_02023.g1148	1371	KA645347	WD domain protein	l(2)09851-PA	FBgn0022288	General	General	50978	WD40 repeat-like	CL0186	Beta_propeller	PF00400.27	WD40	WD domain, G-beta repeat	K14848	RRB1, GRWD1; ribosome assembly protein RRB1	--
ALHF_02028.g1149	3555	KA645348	tRNA synthetases class 1 (I, L, M and V)	CG33123-PA	FBgn0053123	Metabolism	Nucleotide m/tr	52374	Nucleotidylyl transferase	CL0039	HUP	PF00133.17	tRNA-synt_1	tRNA synthetases class I (I, L, M and V)	K01869	LARS, leuS; leucyl-tRNA synthetase	[EC:6.1.1.4]	GO:0004823	GO:0005524
ALHF_02029.g1150	2805	KA645349	FormateHypotheticaltetrahydrofolate ligase	pug-PE	FBgn0020385	General	Small molecule binding	52540	P-loop containing nucleoside triphosphate hydrolases	CL0023	P-loop_NTPase	PF01268.14	FTHFS	Formate--tetrahydrofolate ligase	K00288	MTHFD; methylenetetrahydrofolate dehydrogenase (NADP+) / methenyltetrahydrofolate cyclohydrolase / formyltetrahydrofolate synthetase	[EC:1.5.1.53.5.4.96.3.4.3]	GO:0004329	GO:0004477	GO:0004488	GO:0005524
ALHF_02031.g1151	1866	KA645350	Protein tyrosine kinase	Csk-PK	FBgn0262081	Regulation	Kinases/phosphatases	56112	Protein kinase-like (PK-like)	CL0016	PKinase	PF07714.12	Pkinase_Tyr	Protein tyrosine kinase	K05728	CSK; c-src tyrosine kinase	[EC:2.7.10.2]	GO:0004672	GO:0004713	GO:0005524
ALHF_02033.g1152	477	KA645351	hypothetical protein	--	--	NONA	not annotated	NONA	NONA	--	--	no	--	annotation --	--	--	--
ALHF_02036.g1154	1512	KA645352	Trypsin	CG1299-PA	FBgn0035501	Intra-cellular processes	Proteases	50494	Trypsin-like serine proteases	CL0124	Peptidase_PA	PF00089.21	Trypsin	Trypsin	--	--	--	GO:0004252
ALHF_02038.g1155	831	KA645353	TRIC channel	CG4239-PB	FBgn0030745	NONA	not annotated	NONA	NONA	\N	\N	PF05197.8	TRIC	TRIC channel	--	--	--	GO:0005261
ALHF_02039.g1156	1551	KA645354	Protein tyrosine kinase	Src42A-PA	FBgn0004603	Regulation	Kinases/phosphatases	56112	Protein kinase-like (PK-like)	CL0016	PKinase	PF07714.12	Pkinase_Tyr	Protein tyrosine kinase	K08892	FRK, PTK5; fyn-related kinase	[EC:2.7.10.2]	GO:0004713	GO:0004715	GO:0005524
ALHF_02043.g1157	1209	KA645355	ABC-2 type transporter	CG4822-PF	FBgn0031220	General	Small molecule binding	52540	P-loop containing nucleoside triphosphate hydrolases	CL0181	ABC-2	PF01061.19	ABC2_membrane	ABC-2 type transporter	--	--	--	GO:0003924	GO:0005215	GO:0005524	GO:0005525	GO:0042626
ALHF_02044.g1158	2205	KA645356	Molybdopterin oxidoreductase	ND75-PB	FBgn0017566	Metabolism	Redox	53706	Formate dehydrogenase/DMSO reductase, domains 1-3	\N	\N	PF00384.17	Molybdopterin	Molybdopterin oxidoreductase	K03934	NDUFS1; NADH dehydrogenase (ubiquinone) Fe-S protein 1	[EC:1.6.5.31.6.99.3]	GO:0003954	GO:0008137	GO:0009055	GO:0051536
ALHF_02046.g1159	2562	KA645357	Phosphoinositide 3-kinase family, accessory domain (PIK domain)	Pi3K59F-PA	FBgn0015277	Regulation	Kinases/phosphatases	56112	Protein kinase-like (PK-like)	CL0020	TPR	PF00613.15	PI3Ka	Phosphoinositide 3-kinase family, accessory domain (PIK domain)	K00914	PIK3C3, VPS34; phosphatidylinositol 3-kinase	[EC:2.7.1.137]	GO:0016303	GO:0035004	GO:0035005	GO:0046934
ALHF_02048.g1160	4281	KA645358	RhoGAP	RhoGAP1A-PB	FBgn0025836	Regulation	Signal transduction	48350	GTPase activation domain, GAP	CL0409	GAP	PF00620.22	RhoGAP	RhoGAP domain	--	--	--	GO:0005089	GO:0005096	GO:0005543
ALHF_02048.g1161	1515	KA645359	RNA recognition protein	CG3335-PA	FBgn0036018	Regulation	RNA binding, m/tr	54928	RNA-binding domain, RBD	CL0221	RRM	PF00076.17	RRM_1	RNA recognition motif. (a.k.a. RRM, RBD, or RNP domain)	K14787	MRD1, RBM19; multiple RNA-binding domain-containing protein 1	--	GO:0000166	GO:0003676	GO:0003729	GO:0004386
ALHF_02049.g1162	1167	KA645360	Cytochrome P450	Cyp313a4-PA	FBgn0038076	Metabolism	Redox	48264	Cytochrome P450	\N	\N	PF00067.17	p450	Cytochrome P450	K15007	CYP313; cytochrome P450, family 313	[EC:1.14.-.-]
ALHF_02050.g1163	2475	KA645361	E2 domain of amyloid precursor protein	Appl-PF	FBgn0000108	Extra-cellular processes	Cell adhesion	109843	CAPPD, an extracellular domain of amyloid beta A4 protein	\N	\N	PF12925.2	APP_E2	E2 domain of amyloid precursor protein	--	--	--	GO:0005515	GO:0008201	GO:0046914
ALHF_02051.g1164	3432	KA645362	CPSF A subunit region	pic-PA	FBgn0260962	General	General	50978	WD40 repeat-like	CL0186	Beta_propeller	PF03178.10	CPSF_A	CPSF A subunit region	K10610	DDB1; DNA damage-binding protein 1	--	GO:0003684	GO:0005515
ALHF_02057.g1166	2571	KA645363	Leucine Rich repeat protein	fbl6-PA	FBgn0033609	Extra-cellular processes	Cell adhesion	52047	RNI-like	CL0022	LRR	PF12799.2	LRR_4	Leucine Rich repeats (2 copies)	K10272	FBXL6; F-box and leucine-rich repeat protein 6	--
ALHF_02059.g1167	1287	KA645364	Asparagine synthase	asparagine-synthetase-PA	FBgn0000527	Metabolism	Other enzymes	56801	Acetyl-CoA synthetase-like	CL0039	HUP	PF00733.16	Asn_synthase	Asparagine synthase	K01953	asnB, ASNS; asparagine synthase (glutamine-hydrolysing)	[EC:6.3.5.4]
ALHF_02061.g1169	1584	KA645365	TPR repeat protein	spag-PA	FBgn0015544	General	Protein interaction	48452	TPR-like	CL0020	TPR	PF13414.1	TPR_11	TPR repeat	--	--	--	GO:0004722	GO:0051087
ALHF_02062.g1170	2781	KA650008	protein kinase	PKD-PE	FBgn0038603	Regulation	Kinases/phosphatases	56112	Protein kinase-like (PK-like)	CL0016	PKinase	PF00069.20	Pkinase	Protein kinase domain	K06070	PKD; protein kinase D	[EC:2.7.11.13]	GO:0004674	GO:0004697	GO:0005524	GO:0005543	GO:0019992
ALHF_02063.g1171	1302	KA645366	Cytochrome b5-like protein	Cyt-b5-r-PA	FBgn0000406	Metabolism	E- transfer	55856	Cytochrome b5-like heme/steroid binding domain	\N	\N	PF00173.23	Cyt-b5	Cytochrome b5-like Heme/Steroid binding domain	--	--	--	GO:0009055	GO:0016717	GO:0020037
ALHF_02066.g1173	1509	KA645367	Proteasome non-ATPase 26S subunit	CG12096-PA	FBgn0030457	General	General	48371	ARM repeat	CL0020	TPR	PF10508.4	Proteasom_PSMB	Proteasome non-ATPase 26S subunit	K06692	PSMD5; 26S proteasome non-ATPase regulatory subunit 5	--	GO:0044183
ALHF_02067.g1174	915	KA645368	hypothetical protein	CG18507-PA	FBgn0028527	NONA	not annotated	NONA	NONA	--	--	--	--	--	--	--	--
ALHF_02068.g1175	1914	KA645369	Glycosyl hydrolase	Ect3-PA	FBgn0260746	Metabolism	Carbohydrate m/tr	51445	(Trans)glycosidases	CL0058	Glyco_hydro_tim	PF01301.14	Glyco_hydro_35	Glycosyl hydrolases family 35	K12309	GLB1, ELNR1; beta-galactosidase	[EC:3.2.1.23]	GO:0004565	GO:0043169
ALHF_02069.g1176	2031	KA645370	ABC-2 type transporter	CG5853-PA	FBgn0032167	General	Small molecule binding	52540	P-loop containing nucleoside triphosphate hydrolases	CL0181	ABC-2	PF01061.19	ABC2_membrane	ABC-2 type transporter	--	--	--	GO:0005215	GO:0005524	GO:0042626
ALHF_02070.g1177	837	KA645371	Alg9-like mannosyltransferase	--	--	NONA	not annotated	NONA	NONA	CL0111	GT-C	PF03901.12	Glyco_transf_22	Alg9-like mannosyltransferase family	--	--	--
ALHF_02071.g1178	606	KA645372	Peptide methionine sulfoxide reductase	Eip71CD-PE	FBgn0000565	Intra-cellular processes	Protein modification	55068	Peptide methionine sulfoxide reductase	\N	\N	PF01625.16	PMSR	Peptide methionine sulfoxide reductase	K07304	msrA; peptide-methionine (S)-S-oxide reductase	[EC:1.8.4.11]	GO:0008113
ALHF_02072.g1179	1212	KA645373	Serpin (serine protease inhibitor)	Spn42Dc-PB	FBgn0033113	Intra-cellular processes	Proteases	56574	Serpins	\N	\N	PF00079.15	Serpin	Serpin (serine protease inhibitor)	--	--	--	GO:0004867
ALHF_02073.g1180	1083	KA645374	Septin	Sep1-PA	FBgn0011710	General	Small molecule binding	52540	P-loop containing nucleoside triphosphate hydrolases	CL0023	P-loop_NTPase	PF00735.13	Septin	Septin	--	--	--	GO:0003924	GO:0005515	GO:0005525	GO:0031625
ALHF_02074.g1181	663	KA645375	NAC domain protein	Nacalpha-PA	FBgn0086904	NONA	not annotated	NONA	NONA	\N	\N	PF01849.13	NAC	NAC domain	K03626	EGD2, NACA; nascent polypeptide-associated complex subunit alpha	--	GO:0005515
ALHF_02078.g1182	1053	KA645376	hypothetical protein	--	--	NONA	not annotated	NONA	NONA	--	--	no	--	annotation --	--	--	--
ALHF_02079.g1183	1311	KA645377	Tropomodulin	tmod-PI	FBgn0082582	Extra-cellular processes	Cell adhesion	52047	RNI-like	\N	\N	PF03250.9	Tropomodulin	Tropomodulin	K10370	TMOD; tropomodulin	--	GO:0003779	GO:0005523
ALHF_02080.g1184	1626	KA645378	ATPase family associated protein	katanin-60-PA	FBgn0040208	General	Small molecule binding	52540	P-loop containing nucleoside triphosphate hydrolases	CL0023	P-loop_NTPase	PF00004.24	AAA	ATPase family associated with various cellular activities (AAA)	K07767	E3.6.4.3; microtubule-severing ATPase	[EC:3.6.4.3]	GO:0005515	GO:0005524	GO:0008017	GO:0008568
ALHF_02083.g1185	1620	KA645379	Zn-finger in Ran binding protein	E(Pc)-PB	FBgn0000581	NONA	not annotated	NONA	NONA	CL0167	Zn_Beta_Ribbon	PF00641.13	zf-RanBP	Zn-finger in Ran binding protein and others	K11322	EPC; enhancer of polycomb-like protein	--
ALHF_02084.g1186	2043	KA645380	Sodium/hydrogen exchanger family protein	Nha1-PA	FBgn0031865	NONA	not annotated	NONA	NONA	CL0064	CPA_AT	PF00999.16	Na_H_Exchanger	Sodium/hydrogen exchanger family	--	--	--	GO:0015385
ALHF_02085.g1187	444	KA645381	hypothetical protein	--	--	NONA	not annotated	NONA	NONA	--	--	no	--	annotation --	--	--	--
ALHF_02090.g1188	1110	KA645382	SNARE-complex protein Syntaxin-18	Syx18-PA	FBgn0039212	Intra-cellular processes	Transport	58038	SNARE fusion complex	\N	\N	PF10496.4	Syntaxin-18_N	SNARE-complex protein Syntaxin-18 N-terminus	K08492	STX18; syntaxin 18	--	GO:0005484
ALHF_02091.g1189	2058	KA645383	hypothetical protein	sec5-PA	FBgn0031537	Other	Unknown function	81296	E set domains	\N	\N	PF07889.7	DUF1664	Protein of unknown function (DUF1664)	--	--	--
ALHF_02092.g1190	1530	KA645384	Phosphatidylinositol-specific phospholipase C	CG14945-PA	FBgn0032402	Intra-cellular processes	Phospholipid m/tr	51695	PLC-like phosphodiesterases	CL0384	PLC	PF00388.14	PI-PLC-X	Phosphatidylinositol-specific phospholipase C, X domain	--	--	--	GO:0004629	GO:0047396
ALHF_02093.g1191	1380	KA645385	Transmembrane amino acid transporter protein	CG1139-PA	FBgn0035300	NONA	not annotated	NONA	NONA	CL0062	APC	PF01490.13	Aa_trans	Transmembrane amino acid transporter protein	K14209	SLC36A, PAT; solute carrier family 36 (proton-coupled amino acid transporter)	--	GO:0015171
ALHF_02096.g1193	4467	KA645386	DNA gyrase/topoisomerase 4, subunit A	Top2-PA	FBgn0003732	Information	DNA replication/repair	56719	Type II DNA topoisomerase	\N	\N	PF00521.15	DNA_topoisoIV	DNA gyrase/topoisomerase IV, subunit A	K03164	TOP2; DNA topoisomerase II	[EC:5.99.1.3]	GO:0000182	GO:0000400	GO:0003677	GO:0003696	GO:0003729	GO:0003918	GO:0005524
ALHF_02098.g1194	1728	KA645387	Major Facilitator Superfamily protein	CG3168-PB	FBgn0029896	Intra-cellular processes	Ion m/tr	103473	MFS general substrate transporter	CL0015	MFS	PF07690.11	MFS_1	Major Facilitator Superfamily	K06258	SV2; MFS transporter, VNT family, synaptic vesicle glycoprotein 2	--	GO:0022857
ALHF_02099.g1195	1071	KA650009	Reovirus sigma C capsid protein	cp309-PD	FBgn0086690	NONA	not annotated	NONA	NONA	CL0326	Reo_sigma	PF04582.7	Reo_sigmaC	Reovirus sigma C capsid protein	--	--	--
ALHF_02101.g1197	939	KA645388	Leucine Rich repeat protein	CG11807-PC	FBgn0033996	Intra-cellular processes	Cell motility	52075	Outer arm dynein light chain 1	CL0022	LRR	PF12799.2	LRR_4	Leucine Rich repeats (2 copies)	--	--	--	GO:0035091
ALHF_02101.g1198	3780	KA645389	C2H2-type zinc finger	row-PA	FBgn0033998	NONA	not annotated	NONA	NONA	CL0361	C2H2-zf	PF13894.1	zf-C2H2_4	C2H2-type zinc finger	--	--	--	GO:0003677	GO:0003682	GO:0005515	GO:0008270
ALHF_02103.g1199	588	KA645390	hypothetical protein	CG17834-PD	FBgn0028394	NONA	not annotated	NONA	NONA	--	--	--	--	--	--	--	--
ALHF_02106.g1200	609	KA645391	Hsp20/alpha crystallin family	Hsp23-PB	FBgn0001224	Intra-cellular processes	Protein modification	49764	HSP20-like chaperones	CL0190	HSP20	PF00011.16	HSP20	Hsp20/alpha crystallin family	--	--	--
ALHF_02107.g1201	663	KA650010	Zinc-finger double domain protein	CG6254-PA	FBgn0037794	Regulation	DNA-binding	57716	Glucocorticoid receptor-like (DNA-binding domain)	CL0361	C2H2-zf	PF13465.1	zf-H2C2_2	Zinc-finger double domain	--	--	--	GO:0003676	GO:0008270
ALHF_02108.g1202	1173	KA645392	Ubiquitin interaction motif protein	Pros54-PA	FBgn0015283	Extra-cellular processes	Cell adhesion	53300	vWA-like	\N	\N	PF02809.15	UIM	Ubiquitin interaction motif	K03029	PSMD4, RPN10; 26S proteasome regulatory subunit N10	--	GO:0004175	GO:0008270
ALHF_02109.g1203	1968	KA645393	TAP domain protein	sbr-PA	FBgn0003321	Intra-cellular processes	Transport	54427	NTF2-like	CL0214	UBA	PF03943.8	TAP_C	TAP C-terminal domain	K14284	NXF1_2, TAP; nuclear RNA export factor 1/2	--	GO:0000166	GO:0003723
ALHF_02111.g1204	1731	KA645394	BAR domain protein	Amph-PA	FBgn0027356	General	Protein interaction	103657	BAR/IMD domain-like	CL0145	Golgi-transport	PF03114.13	BAR	BAR domain	K12562	AMPH; amphiphysin	--
ALHF_02112.g1205	1065	KA645395	BAR domain protein	Amph-PA	FBgn0027356	General	Protein interaction	103657	BAR/IMD domain-like	CL0145	Golgi-transport	PF03114.13	BAR	BAR domain	K12562	AMPH; amphiphysin	--
ALHF_02113.g1206	2043	KA645396	Peptidase family M13	CG4721-PA	FBgn0039024	Intra-cellular processes	Proteases	55486	Metalloproteases ("zincins"), catalytic domain	\N	\N	PF05649.8	Peptidase_M13_N	Peptidase family M13	--	--	--	GO:0004222
ALHF_02114.g1207	1986	KA645397	Sulfate transporter family protein	Esp-PB	FBgn0013953	Other	Unknown function	52091	SpoIIaa-like	CL0062	APC	PF00916.15	Sulfate_transp	Sulfate transporter family	K14708	SLC26A11; solute carrier family 26 (sodium-independent sulfate anion transporter), member 11	--	GO:0008271
ALHF_02119.g1210	1623	KA645398	Zinc finger, C2H2 type	noc-PA	FBgn0005771	NONA	not annotated	NONA	NONA	CL0361	C2H2-zf	PF00096.21	zf-C2H2	Zinc finger, C2H2 type	--	--	--	GO:0003676	GO:0005515	GO:0008270
ALHF_02121.g1211	1281	KA645399	tRNA synthetases class 1 (W and Y)	Aats-trp-PB	FBgn0010803	Metabolism	Nucleotide m/tr	52374	Nucleotidylyl transferase	CL0039	HUP	PF00579.20	tRNA-synt_1b	tRNA synthetases class I (W and Y)	K01867	WARS, trpS; tryptophanyl-tRNA synthetase	[EC:6.1.1.2]	GO:0004830	GO:0005524
ALHF_02123.g1212	1356	KA645400	LEM domain protein	--	--	NONA	not annotated	NONA	NONA	CL0306	HeH	PF03020.10	LEM	LEM domain	--	--	--
ALHF_02124.g1213	966	KA645401	Trypsin	CG30371-PA	FBgn0050371	Intra-cellular processes	Proteases	50494	Trypsin-like serine proteases	CL0124	Peptidase_PA	PF00089.21	Trypsin	Trypsin	--	--	--	GO:0004252
ALHF_02125.g1214	435	KA645402	Histone H1-like protein Hc1	--	--	NONA	not annotated	NONA	NONA	\N	\N	PF07432.8	Hc1	Histone H1-like protein Hc1	--	--	--
ALHF_02127.g1215	1707	KA645403	Cholesterol-capturing protein	Start1-PC	FBgn0035028	General	General	55961	Bet v1-like	\N	\N	PF10457.4	MENTAL	Cholesterol-capturing domain	--	--	--	GO:0015485	GO:0017127
ALHF_02128.g1216	1308	KA645404	RNA recognition protein	U2af50-PD	FBgn0005411	Regulation	RNA binding, m/tr	54928	RNA-binding domain, RBD	CL0221	RRM	PF00076.17	RRM_1	RNA recognition motif. (a.k.a. RRM, RBD, or RNP domain)	K12837	U2AF2; splicing factor U2AF 65 kDa subunit	--	GO:0000166	GO:0003723	GO:0003729	GO:0005515	GO:0008187	GO:0046982
ALHF_02129.g1217	687	KA645405	Tetraspanin	Tsp42Ee-PA	FBgn0029506	Extra-cellular processes	Immune response	48652	Tetraspanin	CL0347	Tetraspannin	PF00335.15	Tetraspannin	Tetraspanin family	--	--	--	GO:0003674
ALHF_02131.g1218	2379	KA645406	MCM2/3/5 family protein	dpa-PA	FBgn0015929	Information	DNA replication/repair	50249	Nucleic acid-binding proteins	CL0023	P-loop_NTPase	PF00493.18	MCM	MCM2/3/5 family	K02212	MCM4, CDC54; minichromosome maintenance protein 4 (cell division control protein 54)	--	GO:0003677	GO:0005524	GO:0043138
ALHF_02132.g1219	774	KA645407	Transcriptional activator LAG-3	foxo-PF	FBgn0038197	NONA	not annotated	NONA	NONA	\N	\N	PF11498.3	Activator_LAG-3	Transcriptional activator LAG-3	--	--	--	GO:0001077	GO:0003700	GO:0043565
ALHF_02132.g1220	2256	KA645408	PDZ domain protein	Zasp52-PG	FBgn0083919	Regulation	Signal transduction	50156	PDZ domain-like	CL0466	PDZ-like	PF00595.19	PDZ	PDZ domain (Also known as DHR or GLGF)	--	--	--	GO:0005515	GO:0008270
ALHF_02133.g1221	774	KA645409	Transcriptional activator LAG-3	foxo-PF	FBgn0038197	NONA	not annotated	NONA	NONA	\N	\N	PF11498.3	Activator_LAG-3	Transcriptional activator LAG-3	--	--	--
ALHF_02133.g1222	1899	KA645410	PDZ domain protein	Zasp52-PN	FBgn0083919	Regulation	Signal transduction	50156	PDZ domain-like	CL0466	PDZ-like	PF00595.19	PDZ	PDZ domain (Also known as DHR or GLGF)	--	--	--
ALHF_02135.g1223	1029	KA645411	DNA/RNA non-specific endonuclease	CG6839-PA	FBgn0036831	Information	DNA replication/repair	54060	His-Me finger endonucleases	CL0263	His-Me_finger	PF01223.18	Endonuclease_NS	DNA/RNA non-specific endonuclease	--	--	--	GO:0003676	GO:0016787	GO:0046872
ALHF_02136.g1224	1232	KA650011	Winged helix Storkhead-box1 domain protein	ko-PA	FBgn0020294	NONA	not annotated	NONA	NONA	\N	\N	PF10264.4	Stork_head	Winged helix Storkhead-box1 domain	--	--	--
ALHF_02138.g1225	1200	KA645412	C2H2 type zinc-finger (2 copies)	CG6769-PA	FBgn0030878	Regulation	DNA-binding	57667	beta-beta-alpha zinc fingers	CL0361	C2H2-zf	PF12756.2	zf-C2H2_2	C2H2 type zinc-finger (2 copies)	K14816	REI1; pre-60S factor REI1	--	GO:0003676	GO:0008270
ALHF_02143.g1226	5637	KA645413	RNA recognition protein	fry-PG	FBgn0016081	General	General	48371	ARM repeat	CL0221	RRM	PF00076.17	RRM_1	RNA recognition motif. (a.k.a. RRM, RBD, or RNP domain)	--	--	--	GO:0005515
ALHF_02145.g1227	1482	KA645414	hypothetical protein	yellow-h-PA	FBgn0039896	Metabolism	Other enzymes	101898	NHL repeat	CL0186	Beta_propeller	PF03022.11	MRJP	Major royal jelly protein	--	--	--	GO:0003674
ALHF_02146.g1228	2811	KA645415	Saccharopine dehydrogenase	LKR-PA	FBgn0025687	Metabolism	Energy	55347	Glyceraldehyde-3-phosphate dehydrogenase-like, C-terminal domain	CL0063	NADP_Rossmann	PF03435.13	Saccharop_dh	Saccharopine dehydrogenase	K14157	AASS; alpha-aminoadipic semialdehyde synthase	[EC:1.5.1.81.5.1.9]	GO:0000166	GO:0004754
ALHF_02151.g1230	762	KA645416	Histidine phosphatase superfamily (branch 1)	CG7059-PD	FBgn0038957	Metabolism	Other enzymes	53254	Phosphoglycerate mutase-like	CL0071	PGM	PF00300.17	His_Phos_1	Histidine phosphatase superfamily (branch 1)	--	--	--	GO:0004619
ALHF_02152.g1231	780	KA650012	Ebola nucleoprotein	--	--	NONA	not annotated	NONA	NONA	CL0156	Nucleocapsid	PF05505.7	Ebola_NP	Ebola nucleoprotein	--	--	--
ALHF_02156.g1232	2049	KA645417	RNA recognition motif protein	CG7185-PB	FBgn0035872	Regulation	RNA binding, m/tr	54928	RNA-binding domain, RBD	CL0221	RRM	PF14259.1	RRM_6	RNA recognition motif (a.k.a. RRM, RBD, or RNP domain)	K14398	CPSF6_7; cleavage and polyadenylation specificity factor subunit 6/7	--	GO:0000166	GO:0003676	GO:0003729
ALHF_02157.g1233	1704	KA645418	Pentaxin family	b6-PA	FBgn0024897	Metabolism	Secondary metabolism	49899	Concanavalin A-like lectins/glucanases	CL0004	Concanavalin	PF00354.12	Pentaxin	Pentaxin family	--	--	--	GO:0008030
ALHF_02159.g1234	633	KA645419	RNA polymerase	Rpb5-PA	FBgn0033571	Information	Transcription	53036	Eukaryotic RPB5 N-terminal domain	\N	\N	PF01191.14	RNA_pol_Rpb5_C	RNA polymerase Rpb5, C-terminal domain	K03013	RPB5, POLR2E; DNA-directed RNA polymerases I, II, and III subunit RPABC1	--	GO:0003677	GO:0003899
ALHF_02160.g1235	783	KA645420	Cyclin-dependent kinase 2-associated protein	CG18292-PA	FBgn0030269	NONA	not annotated	NONA	NONA	\N	\N	PF09806.4	CDK2AP	Cyclin-dependent kinase 2-associated protein	--	--	--
ALHF_02161.g1236	2700	KA645421	hypothetical protein	CG5514-PC	FBgn0039560	NONA	not annotated	NONA	NONA	\N	\N	PF05205.7	COMPASS-Shg1	COMPASS (Complex proteins associated with Set1p) component shg1	--	--	--	GO:0005199
ALHF_02162.g1237	1392	KA645422	Zinc finger, C4 type (two domains)	usp-PA	FBgn0003964	Regulation	Signal transduction	48508	Nuclear receptor ligand-binding domain	\N	\N	PF00105.13	zf-C4	Zinc finger, C4 type (two domains)	K14030	NR2B4, usp; nuclear receptor subfamily 2 group B member 4	--	GO:0001077	GO:0003677	GO:0003700	GO:0004879	GO:0004884	GO:0005500	GO:0005515	GO:0008270	GO:0008289	GO:0042803	GO:0043565	GO:0046982
ALHF_02163.g1238	1647	KA645423	5-formyltetrahydrofolate cyclo-ligase family	lost-PA	FBgn0086367	NONA	not annotated	NONA	NONA	CL0246	ISOCOT_Fold	PF01812.15	5-FTHF_cyc-lig	5-formyltetrahydrofolate cyclo-ligase family	--	--	--
ALHF_02165.g1239	1272	KA645424	Serpin (serine protease inhibitor)	Spn27A-PA	FBgn0028990	Intra-cellular processes	Proteases	56574	Serpins	\N	\N	PF00079.15	Serpin	Serpin (serine protease inhibitor)	--	--	--	GO:0004857	GO:0004867
ALHF_02167.g1240	1041	KA645425	hypothetical protein	--	--	NONA	not annotated	NONA	NONA	--	--	no	--	annotation --	--	--	--
ALHF_02171.g1243	750	KA645426	Trypsin	Jon65Aiv-PA	FBgn0003965	Metabolism	Other enzymes	140959	Indolic compounds 2,3-dioxygenase-like	CL0124	Peptidase_PA	PF00089.21	Trypsin	Trypsin	--	--	--	GO:0004833	GO:0005506
ALHF_02173.g1244	2853	KA650013	Rho Binding	rok-PA	FBgn0026181	Regulation	Kinases/phosphatases	56112	Protein kinase-like (PK-like)	\N	\N	PF08912.6	Rho_Binding	Rho Binding	K04514	ROCK; Rho-associated, coiled-coil containing protein kinase	[EC:2.7.11.1]	GO:0004674	GO:0005515	GO:0005524	GO:0005543	GO:0019992	GO:0051020
ALHF_02174.g1245	3912	KA645427	NF-X1 type zinc finger	stc-PA	FBgn0001978	Regulation	RNA binding, m/tr	82708	R3H domain	\N	\N	PF01422.12	zf-NF-X1	NF-X1 type zinc finger	K12236	NFX1; transcriptional repressor NF-X1	[EC:6.3.2.-]	GO:0003676	GO:0003697	GO:0003700	GO:0008270
ALHF_02176.g1246	1242	KA645428	Biotin/lipoate A/B protein ligase family	CG8446-PF	FBgn0034089	Metabolism	Coenzyme m/tr	55681	Class II aaRS and biotin synthetases	CL0040	tRNA_synt_II	PF03099.14	BPL_LplA_LipB	Biotin/lipoate A/B protein ligase family	K10105	LIPT1; lipoyltransferase 1	--	GO:0017118
ALHF_02178.g1247	1887	KA645429	Sodium:solute symporter family protein	CG8451-PA	FBgn0031998	NONA	not annotated	NONA	NONA	CL0062	APC	PF00474.12	SSF	Sodium:solute symporter family	--	--	--	GO:0008523
ALHF_02179.g1248	552	KA645430	SH3 domain protein	drk-PD	FBgn0004638	Regulation	Signal transduction	55550	SH2 domain	CL0010	SH3	PF00018.23	SH3_1	SH3 domain	K04364	GRB2; growth factor receptor-binding protein 2	--	GO:0005070	GO:0005118	GO:0005515
ALHF_02181.g1250	1056	KA645431	Actin interacting protein 3	CG4213-PA	FBgn0031251	NONA	not annotated	NONA	NONA	\N	\N	PF03915.8	AIP3	Actin interacting protein 3	--	--	--
ALHF_02183.g1251	885	KA650014	hypothetical protein	--	--	NONA	not annotated	NONA	NONA	--	--	no	--	annotation --	--	--	--
ALHF_02184.g1252	666	KA645432	Modifier of rudimentary protein	CG1115-PC	FBgn0037299	Intra-cellular processes	Transport	140111	Endosomal sorting complex assembly domain	\N	\N	PF07200.8	Mod_r	Modifier of rudimentary (Mod(r)) protein	K12185	VPS37; ESCRT-I complex subunit VPS37	--
ALHF_02188.g1255	1053	KA650015	WD domain protein	CG2260-PA	FBgn0030000	General	General	50978	WD40 repeat-like	CL0186	Beta_propeller	PF00400.27	WD40	WD domain, G-beta repeat	K14768	UTP7, WDR46; U3 small nucleolar RNA-associated protein 7	--
ALHF_02190.g1256	777	KA645433	DNA/RNA non-specific endonuclease	--	--	NONA	not annotated	NONA	NONA	CL0263	His-Me_finger	PF01223.18	Endonuclease_NS	DNA/RNA non-specific endonuclease	--	--	--
ALHF_02191.g1257	4851	KA645434	Subtilase family protein	Fur2-PF	FBgn0004598	Intra-cellular processes	Proteases	52743	Subtilisin-like	\N	\N	PF00082.17	Peptidase_S8	Subtilase family	K01349	FURIN, PCSK3; furin	[EC:3.4.21.75]	GO:0004252	GO:0004714	GO:0005524
ALHF_02192.g1258	1545	KA645435	hypothetical protein	Sec16-PE	FBgn0052654	NONA	not annotated	NONA	NONA	--	--	--	--	--	--	--	--
ALHF_02193.g1259	1164	KA645436	Mediator of CRAC channel activity	olf186-F-PA	FBgn0041585	NONA	not annotated	NONA	NONA	\N	\N	PF07856.7	Orai-1	Mediator of CRAC channel activity	K16056	ORAI1; calcium release-activated calcium channel protein 1	--	GO:0004252	GO:0015279
ALHF_02194.g1260	1020	KA645437	hypothetical protein	Cda9-PA	FBgn0034197	Metabolism	Other enzymes	88713	Glycoside hydrolase/deacetylase	CL0158	GH_CE	PF01522.16	Polysacc_deac_1	Polysaccharide deacetylase	--	--	--	GO:0016810
ALHF_02195.g1261	504	KA645438	Ubiquitin-conjugating enzyme	crl-PA	FBgn0015374	Intra-cellular processes	Protein modification	54495	UBC-like	CL0208	UBC	PF00179.21	UQ_con	Ubiquitin-conjugating enzyme	K04555	UBE2G2, UBC7; ubiquitin-conjugating enzyme E2 G2	[EC:6.3.2.19]
ALHF_02196.g1262	585	KA645439	AhpC/TSA family	Jafrac1-PA	FBgn0040309	Metabolism	Redox	52833	Thioredoxin-like	CL0172	Thioredoxin	PF00578.16	AhpC-TSA	AhpC/TSA family	K03386	E1.11.1.15, PRDX, ahpC; peroxiredoxin (alkyl hydroperoxide reductase subunit C)	[EC:1.11.1.15]	GO:0004601	GO:0004602	GO:0008379	GO:0016209
ALHF_02197.g1263	1248	KA645440	Acyl-CoA dehydrogenase	CG3902-PA	FBgn0036824	Metabolism	Coenzyme m/tr	56645	Acyl-CoA dehydrogenase NM domain-like	CL0087	Acyl-CoA_dh	PF00441.19	Acyl-CoA_dh_1	Acyl-CoA dehydrogenase, C-terminal domain	K09478	ACADSB; short/branched chain acyl-CoA dehydrogenase	[EC:1.3.99.12]	GO:0016937	GO:0050660
ALHF_02200.g1264	1071	KA645441	ATP:guanido phosphotransferase	Argk-PF	FBgn0000116	Metabolism	Amino acids m/tr	55931	Glutamine synthetase/guanido kinase	CL0286	GCS	PF00217.14	ATP-gua_Ptrans	ATP:guanido phosphotransferase, C-terminal catalytic domain	K00934	E2.7.3.3; arginine kinase	[EC:2.7.3.3]	GO:0004054
ALHF_02202.g1266	957	KA645442	BTB/POZ domain protein	rdx-PB	FBgn0262907	Regulation	Signal transduction	49599	TRAF domain-like	CL0033	POZ	PF00651.26	BTB	BTB/POZ domain	K10523	SPOP; speckle-type POZ protein	--	GO:0005515
ALHF_02207.g1267	1812	KA645443	Peptidase family M13	CG9507-PA	FBgn0031808	Intra-cellular processes	Proteases	55486	Metalloproteases ("zincins"), catalytic domain	\N	\N	PF05649.8	Peptidase_M13_N	Peptidase family M13	--	--	--
ALHF_02210.g1268	960	KA645444	Dynactin	CG12042-PA	FBgn0033206	NONA	not annotated	NONA	NONA	\N	\N	PF05502.8	Dynactin_p62	Dynactin p62 family	K10426	DCTN4; dynactin 4	--
ALHF_02211.g1269	1527	KA645445	Endonuclease/Exonuclease/phosphatase family protein	CG9784-PB	FBgn0030761	Information	DNA replication/repair	56219	DNase I-like	\N	\N	PF03372.18	Exo_endo_phos	Endonuclease/Exonuclease/phosphatase family	K01106	E3.1.3.56; inositol-1,4,5-trisphosphate 5-phosphatase	[EC:3.1.3.56]	GO:0046030
ALHF_02213.g1270	2895	KA645446	Sporulation protein YtfJ	CG31998-PB	FBgn0051998	NONA	not annotated	NONA	NONA	\N	\N	PF09579.5	Spore_YtfJ	Sporulation protein YtfJ (Spore_YtfJ)	--	--	--
ALHF_02214.g1271	1026	KA645447	Glycerophosphoryl diester phosphodiesterase	CG14883-PA	FBgn0038432	Intra-cellular processes	Phospholipid m/tr	51695	PLC-like phosphodiesterases	CL0384	PLC	PF03009.12	GDPD	Glycerophosphoryl diester phosphodiesterase family	--	--	--	GO:0008889
ALHF_02215.g1272	447	KA645448	Nucleoplasmin	CG7911-PA	FBgn0039735	Information	Chromatin structure	69203	Nucleoplasmin-like core domain	\N	\N	PF03066.10	Nucleoplasmin	Nucleoplasmin	--	--	--	GO:0003676
ALHF_02216.g1273	687	KA645449	Glutathione S-transferase	CG11784-PB	FBgn0033381	Metabolism	Redox	52833	Thioredoxin-like	CL0172	Thioredoxin	PF13417.1	GST_N_3	Glutathione S-transferase, N-terminal domain	K00799	E2.5.1.18, gst; glutathione S-transferase	[EC:2.5.1.18]	GO:0004364
ALHF_02217.g1274	1146	KA645450	Cyclic nucleotide-binding protein	Pka-R2-PC	FBgn0022382	Regulation	Signal transduction	51206	cAMP-binding domain-like	\N	\N	PF00027.24	cNMP_binding	Cyclic nucleotide-binding domain	K04739	PRKAR; cAMP-dependent protein kinase regulator	--	GO:0005515	GO:0008603
ALHF_02218.g1275	1365	KA645451	Hexokinase	Hex-C-PA	FBgn0001187	Metabolism	Other enzymes	53067	Actin-like ATPase domain	CL0108	Actin_ATPase	PF03727.11	Hexokinase_2	Hexokinase	K00844	HK; hexokinase	[EC:2.7.1.1]	GO:0004396	GO:0005524
ALHF_02219.g1276	501	KA645452	Tim44-like protein	CG3776-PA	FBgn0035088	NONA	not annotated	NONA	NONA	CL0051	NTF2	PF04280.10	Tim44	Tim44-like domain	--	--	--	GO:0005515
ALHF_02220.g1277	783	KA645453	Transcription factor 2A, alpha/beta subunit	--	--	NONA	not annotated	NONA	NONA	\N	\N	PF03153.8	TFIIA	Transcription factor IIA, alpha/beta subunit	K06061	MAML; mastermind	--
ALHF_02221.g1278	6513	KA645454	Regulator of chromosome condensation repeat protein	ca-PA	FBgn0000247	Intra-cellular processes	Cell cycle, Apoptosis	50985	RCC1/BLIP-II	CL0186	Beta_propeller	PF00415.13	RCC1	Regulator of chromosome condensation (RCC1) repeat	--	--	--
ALHF_02222.g1279	1743	KA645455	Carboxyl transferase	CG3267-PA	FBgn0042083	Intra-cellular processes	Proteases	52096	ClpP/crotonase	CL0127	ClpP_crotonase	PF01039.17	Carboxyl_trans	Carboxyl transferase domain	K01969	E6.4.1.4B; 3-methylcrotonyl-CoA carboxylase beta subunit	[EC:6.4.1.4]	GO:0004485	GO:0004658	GO:0016421
ALHF_02223.g1280	1062	KA645456	hypothetical protein	--	--	NONA	not annotated	NONA	NONA	--	--	no	--	annotation --	--	--	--
ALHF_02224.g1281	504	KA645457	hypothetical protein	CG15043-PA	FBgn0030929	NONA	not annotated	NONA	NONA	--	--	--	--	--	--	--	--
ALHF_02226.g1282	474	KA645458	EF hand protein	Scp1-PA	FBgn0020908	General	General	47473	EF-hand	CL0220	EF_hand	PF00036.27	efhand	EF hand	--	--	--	GO:0005509
ALHF_02227.g1283	5574	KA645459	Phosphatidylinositol-4-phosphate 5-Kinase	fab1-PA	FBgn0028741	Metabolism	Nucleotide m/tr	56104	SAICAR synthase-like	\N	\N	PF01504.13	PIP5K	Phosphatidylinositol-4-phosphate 5-Kinase	K00921	PIKFYVE, FAB1; 1-phosphatidylinositol-3-phosphate 5-kinase	[EC:2.7.1.150]	GO:0000285	GO:0005524	GO:0008270	GO:0016308
ALHF_02228.g1284	1437	KA645460	Flavin containing amine oxidoreductase	Ppox-PA	FBgn0020018	General	Small molecule binding	51905	FAD/NAD(P)-binding domain	CL0063	NADP_Rossmann	PF01593.19	Amino_oxidase	Flavin containing amine oxidoreductase	K00231	PPOX, hemY; oxygen-dependent protoporphyrinogen oxidase	[EC:1.3.3.4]	GO:0000166	GO:0004729
ALHF_02229.g1285	1299	KA645461	protein kinase	Cdk12-PA	FBgn0037093	Regulation	Kinases/phosphatases	56112	Protein kinase-like (PK-like)	CL0016	PKinase	PF00069.20	Pkinase	Protein kinase domain	K08819	CDK12_13; cyclin-dependent kinase 12/13	[EC:2.7.11.222.7.11.23]	GO:0004693	GO:0005524	GO:0008353
ALHF_02231.g1286	654	KA645462	hypothetical protein	--	--	NONA	not annotated	NONA	NONA	CL0003	SAM	PF00536.25	SAM_1	SAM domain (Sterile alpha motif)	--	--	--
ALHF_02233.g1288	645	KA645463	4Fe-4S binding protein	ND23-PA	FBgn0017567	Metabolism	Redox	54862	4Fe-4S ferredoxins	CL0344	4Fe-4S	PF00037.22	Fer4	4Fe-4S binding domain	K03941	NDUFS8; NADH dehydrogenase (ubiquinone) Fe-S protein 8	[EC:1.6.5.31.6.99.3]	GO:0003954	GO:0008137	GO:0009055	GO:0051539
ALHF_02235.g1289	1284	KA645464	RNA recognition protein	CG14641-PA	FBgn0037220	Regulation	RNA binding, m/tr	54928	RNA-binding domain, RBD	CL0221	RRM	PF00076.17	RRM_1	RNA recognition motif. (a.k.a. RRM, RBD, or RNP domain)	K12872	RBM22, SLT11; pre-mRNA-splicing factor RBM22/SLT11	--	GO:0000166	GO:0003676	GO:0003729	GO:0008270
ALHF_02236.g1290	3468	KA645465	Beige/BEACH domain protein	rg-PF	FBgn0086911	Other	Unknown function	81837	BEACH domain	\N	\N	PF02138.13	Beach	Beige/BEACH domain	--	--	--	GO:0051018
ALHF_02237.g1291	825	KA645466	Phosphoribosyl transferase	CG5537-PA	FBgn0035639	Metabolism	Nucleotide m/tr	53271	PRTase-like	CL0467	PRTase-like	PF00156.22	Pribosyltran	Phosphoribosyl transferase domain	K00761	upp, UPRT; uracil phosphoribosyltransferase	[EC:2.4.2.9]	GO:0004845
ALHF_02238.g1292	2115	KA645467	Zinc finger, C3HC4 type (RING finger)	CG12099-PA	FBgn0035232	Information	DNA replication/repair	57850	RING/U-box	CL0229	RING	PF13923.1	zf-C3HC4_2	Zinc finger, C3HC4 type (RING finger)	--	--	--	GO:0008270
ALHF_02239.g1293	846	KA645468	Phosducin	CG7650-PA	FBgn0036519	Metabolism	Redox	52833	Thioredoxin-like	CL0172	Thioredoxin	PF02114.11	Phosducin	Phosducin	--	--	--	GO:0003674
ALHF_02241.g1294	2160	KA645469	NHL repeat protein	CG12547-PA	FBgn0250830	Metabolism	Other enzymes	101898	NHL repeat	CL0186	Beta_propeller	PF01436.16	NHL	NHL repeat	--	--	--
ALHF_02242.g1295	1872	KA645470	Glucose inhibited division protein A	CG4610-PA	FBgn0034735	General	Small molecule binding	51905	FAD/NAD(P)-binding domain	CL0063	NADP_Rossmann	PF01134.17	GIDA	Glucose inhibited division protein A	K03495	gidA, mnmG, MTO1; tRNA uridine 5-carboxymethylaminomethyl modification enzyme	--	GO:0050660
ALHF_02243.g1296	1578	KA645471	IMP dehydrogenase/GMP reductase	ras-PA	FBgn0003204	Metabolism	Redox	51412	Inosine monophosphate dehydrogenase (IMPDH)	CL0036	TIM_barrel	PF00478.20	IMPDH	IMP dehydrogenase / GMP reductase domain	K00088	E1.1.1.205, guaB; IMP dehydrogenase	[EC:1.1.1.205]	GO:0003938
ALHF_02244.g1297	1164	KA645472	RED-like protein region	CG18005-PA	FBgn0037660	NONA	not annotated	NONA	NONA	\N	\N	PF07808.8	RED_N	RED-like protein N-terminal region	K13109	IK, RED, RER; IK cytokine	--
ALHF_02245.g1298	1614	KA645473	Ion channel regulatory protein UNC-93	CG4928-PB	FBgn0027556	Intra-cellular processes	Ion m/tr	103473	MFS general substrate transporter	CL0015	MFS	PF05978.11	UNC-93	Ion channel regulatory protein UNC-93	--	--	--	GO:0003674
ALHF_02247.g1300	1065	KA645474	Isocitrate/isopropylmalate dehydrogenase	l(1)G0156-PC	FBgn0027291	NONA	not annotated	NONA	NONA	CL0270	Iso_DH	PF00180.15	Iso_dh	Isocitrate/isopropylmalate dehydrogenase	K00030	IDH3; isocitrate dehydrogenase (NAD+)	[EC:1.1.1.41]	GO:0000287	GO:0004449	GO:0051287
ALHF_02248.g1301	1659	KA645475	hypothetical protein	CG11576-PA	FBgn0039882	NONA	not annotated	NONA	NONA	\N	\N	PF06237.7	DUF1011	Protein of unknown function (DUF1011)	K14620	RFT2; riboflavin transporter 2	--
ALHF_02249.g1302	1857	KA645476	ABC transporter	CG9281-PC	FBgn0030672	General	Small molecule binding	52540	P-loop containing nucleoside triphosphate hydrolases	CL0023	P-loop_NTPase	PF00005.22	ABC_tran	ABC transporter	K06185	ABCF2; ATP-binding cassette, subfamily F, member 2	--	GO:0005215	GO:0005524	GO:0042626
ALHF_02251.g1303	537	KA645477	Phosphoribosyl transferase	Aprt-PA	FBgn0086367	NONA	not annotated	NONA	NONA	CL0467	PRTase-like	PF00156.22	Pribosyltran	Phosphoribosyl transferase domain	K00759	E2.4.2.7, apt; adenine phosphoribosyltransferase	[EC:2.4.2.7]
ALHF_02252.g1304	615	KA645478	Major intrinsic protein	CG7777-PA	FBgn0033635	Intra-cellular processes	Transport	81338	Aquaporin-like	\N	\N	PF00230.15	MIP	Major intrinsic protein	K09884	AQPN; aquaporin rerated protein, invertebrate	--	GO:0005372	GO:0015267
ALHF_02253.g1305	972	KA645479	hypothetical protein	rhea-PB	FBgn0260442	Extra-cellular processes	Cell adhesion	109880	A middle domain of Talin 1	--	--	--	--	--	K06271	TLN; talin	--	GO:0003779	GO:0005158	GO:0005200	GO:0005515
ALHF_02254.g1306	609	KA645480	NAD dependent epimerase/dehydratase family	CG5854-PB	FBgn0039130	General	Small molecule binding	51735	NAD(P)-binding Rossmann-fold domains	CL0063	NADP_Rossmann	PF01370.16	Epimerase	NAD dependent epimerase/dehydratase family	--	--	--	GO:0000166	GO:0003824	GO:0050662
ALHF_02255.g1307	402	KA645481	PBP/GOBP family protein	Obp56a-PA	FBgn0000008	Regulation	Signal transduction	50156	PDZ domain-like	\N	\N	PF01395.17	PBP_GOBP	PBP/GOBP family	--	--	--
ALHF_02256.g1308	540	KA645482	Acetyltransferase	san-PA	FBgn0024188	Metabolism	Transferases	55729	Acyl-CoA N-acyltransferases (Nat)	CL0257	Acetyltrans	PF00583.19	Acetyltransf_1	Acetyltransferase (GNAT) family	--	--	--	GO:0005504	GO:0008080
ALHF_02257.g1309	1485	KA645483	Cation efflux	ZnT35C-PA	FBgn0028516	NONA	not annotated	NONA	NONA	CL0184	DMT	PF01545.16	Cation_efflux	Cation efflux family	K14689	SLC30A2, ZNT2; solute carrier family 30 (zinc transporter), member 2	--	GO:0005385	GO:0046873
ALHF_02258.g1310	828	KA645484	Phosphoribulokinase / Uridine kinase	CG6364-PC	FBgn0263398	General	Small molecule binding	52540	P-loop containing nucleoside triphosphate hydrolases	CL0023	P-loop_NTPase	PF00485.13	PRK	Phosphoribulokinase / Uridine kinase family	K00876	E2.7.1.48, udk; uridine kinase	[EC:2.7.1.48]	GO:0004849	GO:0005524	GO:0016773
ALHF_02260.g1312	963	KA645485	Transaldolase	Tal-PA	FBgn0023477	Metabolism	Carbohydrate m/tr	51569	Aldolase	CL0036	TIM_barrel	PF00923.14	Transaldolase	Transaldolase	K00616	E2.2.1.2, talA, talB; transaldolase	[EC:2.2.1.2]	GO:0004801
ALHF_02261.g1313	882	KA645486	Dual specificity phosphatase	CG10089-PA	FBgn0036369	Regulation	Kinases/phosphatases	52799	(Phosphotyrosine protein) phosphatases II	CL0031	Phosphatase	PF00782.15	DSPc	Dual specificity phosphatase, catalytic domain	K04459	DUSP, MKP; dual specificity phosphatase	[EC:3.1.3.163.1.3.48]	GO:0008138
ALHF_02262.g1314	828	KA645487	PMP-22/EMP/MP20/Claudin tight junction	kune-PA	FBgn0000527	Metabolism	Other enzymes	56801	Acetyl-CoA synthetase-like	CL0375	Transporter	PF13903.1	Claudin_2	PMP-22/EMP/MP20/Claudin tight junction	--	--	--
ALHF_02263.g1315	336	KA645488	Mannitol dehydrogenase	--	--	NONA	not annotated	NONA	NONA	CL0063	NADP_Rossmann	PF01232.18	Mannitol_dh	Mannitol dehydrogenase Rossmann domain	--	--	--
ALHF_02267.g1317	747	KA645489	short chain dehydrogenase	CG40485-PB	FBgn0069973	General	Small molecule binding	51735	NAD(P)-binding Rossmann-fold domains	CL0063	NADP_Rossmann	PF00106.20	adh_short	short chain dehydrogenase	--	--	--	GO:0000166	GO:0016491
ALHF_02268.g1318	999	KA645490	D-isomer specific 2-hydroxyacid dehydrogenase	CG6287-PA	FBgn0032350	General	Small molecule binding	51735	NAD(P)-binding Rossmann-fold domains	CL0063	NADP_Rossmann	PF02826.14	2-Hacid_dh_C	D-isomer specific 2-hydroxyacid dehydrogenase, NAD binding domain	K00058	serA, PHGDH; D-3-phosphoglycerate dehydrogenase	[EC:1.1.1.95]	GO:0004617	GO:0051287
ALHF_02271.g1320	594	KA645491	LIM domain protein	Pax-PD	FBgn0041789	Regulation	DNA-binding	57716	Glucocorticoid receptor-like (DNA-binding domain)	\N	\N	PF00412.17	LIM	LIM domain	K05760	PXN; paxillin	--	GO:0008270
ALHF_02273.g1321	582	KA645492	cuticle protein	Cpr57A-PB	FBgn0034517	NONA	not annotated	NONA	NONA	\N	\N	PF00379.18	Chitin_bind_4	Insect cuticle protein	--	--	--	GO:0005214
ALHF_02275.g1322	3318	KA645493	Citrate synthase	ATPCL-PE	FBgn0020236	Metabolism	Energy	48256	Citrate synthase	\N	\N	PF00285.16	Citrate_synt	Citrate synthase	K01648	ACLY; ATP citrate (pro-S)-lyase	[EC:2.3.3.8]	GO:0003878	GO:0004775	GO:0005524
ALHF_02276.g1323	3270	KA645494	Citrate synthase	ATPCL-PF	FBgn0020236	Metabolism	Energy	48256	Citrate synthase	\N	\N	PF00285.16	Citrate_synt	Citrate synthase	K01648	ACLY; ATP citrate (pro-S)-lyase	[EC:2.3.3.8]
ALHF_02281.g1324	2382	KA645495	hypothetical protein	CG34109-PC	FBgn0083945	NONA	not annotated	NONA	NONA	\N	\N	PF04087.9	DUF389	Domain of unknown function (DUF389)	--	--	--
ALHF_02286.g1326	1983	KA645496	AMP-binding enzyme	CG3394-PB	FBgn0034999	Metabolism	Other enzymes	56801	Acetyl-CoA synthetase-like	CL0378	ANL	PF00501.23	AMP-binding	AMP-binding enzyme	K08745	SLC27A1_4, FATP1, FATP4; solute carrier family 27 (fatty acid transporter), member 1/4	[EC:6.2.1.-]	GO:0003824	GO:0005324
ALHF_02287.g1327	849	KA645497	Trypsin	CG7542-PA	FBgn0036738	Intra-cellular processes	Proteases	50494	Trypsin-like serine proteases	CL0124	Peptidase_PA	PF00089.21	Trypsin	Trypsin	--	--	--	GO:0004252
ALHF_02288.g1328	1458	KA645498	CDC45-like protein	Map60-PA	FBgn0010342	NONA	not annotated	NONA	NONA	\N	\N	PF02724.9	CDC45	CDC45-like protein	--	--	--	GO:0008017
ALHF_02290.g1329	1017	KA645499	Uricase	Uro-PA	FBgn0003961	Metabolism	Nucleotide m/tr	55620	Tetrahydrobiopterin biosynthesis enzymes-like	CL0334	THBO-biosyn	PF01014.13	Uricase	Uricase	K00365	E1.7.3.3; urate oxidase	[EC:1.7.3.3]	GO:0004846
ALHF_02291.g1330	1830	KA645500	AMP-binding enzyme	CG12512-PA	FBgn0031703	Metabolism	Other enzymes	56801	Acetyl-CoA synthetase-like	CL0378	ANL	PF00501.23	AMP-binding	AMP-binding enzyme	K01897	ACSL, fadD; long-chain acyl-CoA synthetase	[EC:6.2.1.3]	GO:0004467
ALHF_02293.g1331	1053	KA645501	Inositol monophosphatase	CG15743-PA	FBgn0030465	Metabolism	Carbohydrate m/tr	56655	Carbohydrate phosphatase	CL0171	Phospoesterase	PF00459.20	Inositol_P	Inositol monophosphatase family	K15759	IMPAD1, IMPA3; inositol monophosphatase 3	[EC:3.1.3.253.1.3.7]	GO:0008441
ALHF_02295.g1332	1458	KA645502	Protein phosphatase 2C	CG10376-PA	FBgn0032702	Regulation	Kinases/phosphatases	81606	PP2C-like	CL0238	PP2C	PF00481.16	PP2C	Protein phosphatase 2C	--	--	--	GO:0003824	GO:0004722
ALHF_02297.g1333	891	KA645503	hypothetical protein	CG10283-PB	FBgn0032681	NONA	not annotated	NONA	NONA	--	--	--	--	--	--	--	--
ALHF_02298.g1334	708	KA645504	Orbivirus non-structural protein NS1, or hydrophobic tubular protein	CG7358-PA	FBgn0030974	NONA	not annotated	NONA	NONA	\N	\N	PF01718.11	Orbi_NS1	Orbivirus non-structural protein NS1, or hydrophobic tubular protein	--	--	--
ALHF_02303.g1337	949	KA650016	Paf1	atms-PA	FBgn0010750	NONA	not annotated	NONA	NONA	\N	\N	PF03985.8	Paf1	Paf1	K15174	PAF1; RNA polymerase II-associated factor 1	--	GO:0019894
ALHF_02305.g1338	1572	KA645505	Major Facilitator Superfamily protein	CG30344-PA	FBgn0050344	Intra-cellular processes	Ion m/tr	103473	MFS general substrate transporter	CL0015	MFS	PF07690.11	MFS_1	Major Facilitator Superfamily	K14613	SLC46A1_3; MFS transporter, PCFT/HCP family, solute carrier family 46 (folate transporter), member 1/3	--	GO:0005215
ALHF_02306.g1339	912	KA645506	Calcineurin-like phosphoesterase	PpV-PA	FBgn0003139	Intra-cellular processes	Proteases	56300	Metallo-dependent phosphatases	CL0163	Calcineurin	PF00149.23	Metallophos	Calcineurin-like phosphoesterase	K15498	PPP6C; serine/threonine-protein phosphatase 6 catalytic subunit	[EC:3.1.3.16]	GO:0004722	GO:0016787
ALHF_02307.g1340	369	KA645507	Invariant surface glycoprotein	--	--	NONA	not annotated	NONA	NONA	\N	\N	PF11727.3	ISG65-75	Invariant surface glycoprotein	--	--	--
ALHF_02308.g1341	1251	KA645508	Zona pellucida-like protein	CG12814-PB	FBgn0037796	NONA	not annotated	NONA	NONA	\N	\N	PF00100.18	Zona_pellucida	Zona pellucida-like domain	--	--	--
ALHF_02311.g1342	1008	KA645509	short chain dehydrogenase	CG13833-PA	FBgn0039040	General	Small molecule binding	51735	NAD(P)-binding Rossmann-fold domains	CL0063	NADP_Rossmann	PF00106.20	adh_short	short chain dehydrogenase	--	--	--	GO:0000166	GO:0016491
ALHF_02312.g1343	1125	KA645510	Isocitrate/isopropylmalate dehydrogenase	CG6439-PB	FBgn0038922	Metabolism	Redox	53659	Isocitrate/Isopropylmalate dehydrogenase-like	CL0270	Iso_DH	PF00180.15	Iso_dh	Isocitrate/isopropylmalate dehydrogenase	K00030	IDH3; isocitrate dehydrogenase (NAD+)	[EC:1.1.1.41]	GO:0000287	GO:0004449	GO:0051287
ALHF_02313.g1344	1413	KA645511	FAD binding protein	CG7277-PA	FBgn0031713	General	Small molecule binding	51905	FAD/NAD(P)-binding domain	CL0063	NADP_Rossmann	PF01494.14	FAD_binding_3	FAD binding domain	K06126	COQ6; ubiquinone biosynthesis monooxygenase Coq6	[EC:1.14.13.-]	GO:0016709	GO:0050660
ALHF_02317.g1345	3483	KA645512	Microtubule associated protein	cnn-PN	FBgn0013765	NONA	not annotated	NONA	NONA	\N	\N	PF07989.6	Microtub_assoc	Microtubule associated	--	--	--	GO:0005515	GO:0008017
ALHF_02320.g1346	1017	KA645513	Zinc finger, C2H2 type	Sry-delta-PA	FBgn0000008	Regulation	Signal transduction	50156	PDZ domain-like	CL0361	C2H2-zf	PF00096.21	zf-C2H2	Zinc finger, C2H2 type	--	--	--
ALHF_02323.g1347	2565	KA645514	Receptor family ligand binding region	CG3822-PA	FBgn0038837	Intra-cellular processes	Ion m/tr	53850	Periplasmic binding protein-like II	CL0144	Periplas_BP	PF01094.23	ANF_receptor	Receptor family ligand binding region	--	--	--	GO:0004970	GO:0005234	GO:0015277
ALHF_02324.g1348	735	KA645515	putative integral membrane metal-binding protein (DUF2296)	CG8735-PA	FBgn0033309	NONA	not annotated	NONA	NONA	\N	\N	PF10058.4	DUF2296	Predicted integral membrane metal-binding protein (DUF2296)	--	--	--
ALHF_02325.g1349	3675	KA645516	Gelsolin repeat protein	fliI-PA	FBgn0000709	General	General	52058	L domain-like	CL0092	ADF	PF00626.17	Gelsolin	Gelsolin repeat	--	--	--	GO:0003779	GO:0005509
ALHF_02327.g1350	1083	KA645517	WD domain protein	Rae1-PA	FBgn0034646	General	General	50978	WD40 repeat-like	CL0186	Beta_propeller	PF00400.27	WD40	WD domain, G-beta repeat	K14298	RAE1; mRNA export factor	--	GO:0003674
ALHF_02328.g1351	963	KA645518	Cyclin-dependent kinase inhibitor	--	--	NONA	not annotated	NONA	NONA	\N	\N	PF02234.14	CDI	Cyclin-dependent kinase inhibitor	--	--	--
ALHF_02330.g1352	6303	KA645519	CLASP protein	msps-PB	FBgn0027948	General	General	48371	ARM repeat	CL0020	TPR	PF12348.3	CLASP_N	CLASP N terminal	--	--	--	GO:0005515	GO:0008017	GO:0015631
ALHF_02333.g1353	873	KA645520	Serpin (serine protease inhibitor)	Spn28D-PA	FBgn0031973	Intra-cellular processes	Proteases	56574	Serpins	\N	\N	PF00079.15	Serpin	Serpin (serine protease inhibitor)	--	--	--	GO:0004867
ALHF_02339.g1355	1077	KA645521	TB2/DP1, HVA22 family protein	CG42678-PD	FBgn0261564	NONA	not annotated	NONA	NONA	\N	\N	PF03134.14	TB2_DP1_HVA22	TB2/DP1, HVA22 family	--	--	--
ALHF_02340.g1356	3246	KA645522	hypothetical protein	CG2025-PA	FBgn0030344	Intra-cellular processes	Proteases	63411	LuxS/MPP-like metallohydrolase	CL0094	Peptidase_ME	PF05193.16	Peptidase_M16_C	Peptidase M16 inactive domain	K01411	NRD1; nardilysin	[EC:3.4.24.61]	GO:0004222	GO:0008270
ALHF_02341.g1357	771	KA645523	hypothetical protein	Mf-PI	FBgn0038294	NONA	not annotated	NONA	NONA	--	--	--	--	--	--	--	--
ALHF_02343.g1358	4233	KA645524	hypothetical protein	Tango1-PC	FBgn0031842	NONA	not annotated	NONA	NONA	--	--	--	--	--	--	--	--	GO:0003674
ALHF_02345.g1359	6339	KA645525	Myosin head	Mhcl-PB	FBgn0026059	General	Small molecule binding	52540	P-loop containing nucleoside triphosphate hydrolases	CL0023	P-loop_NTPase	PF00063.16	Myosin_head	Myosin head (motor domain)	K10362	MYO18; myosin XVIII	--	GO:0003774	GO:0005524	GO:0042623
ALHF_02346.g1360	1971	KA645526	Integrin alpha	scb-PA	FBgn0003328	Extra-cellular processes	Cell adhesion	69318	Integrin alpha N-terminal domain	CL0159	E-set	PF08441.7	Integrin_alpha2	Integrin alpha	--	--	--	GO:0004872	GO:0005055	GO:0005198	GO:0050839
ALHF_02349.g1362	807	KA645527	hypothetical protein	CG30338-PA	FBgn0050338	Intra-cellular processes	Protein modification	54495	UBC-like	\N	\N	PF06544.7	DUF1115	Protein of unknown function (DUF1115)	--	--	--	GO:0003674
ALHF_02352.g1363	1626	KA645528	Kelch motif protein	slim-PB	FBgn0261477	General	General	117281	Kelch motif	CL0186	Beta_propeller	PF13964.1	Kelch_6	Kelch motif	--	--	--	GO:0003674
ALHF_02353.g1364	1626	KA645529	Kelch motif protein	slim-PB	FBgn0261477	General	General	117281	Kelch motif	CL0186	Beta_propeller	PF13964.1	Kelch_6	Kelch motif	--	--	--
ALHF_02354.g1365	870	KA645530	Pex19 protein family	CG5325-PA	FBgn0032407	NONA	not annotated	NONA	NONA	\N	\N	PF04614.7	Pex19	Pex19 protein family	K13337	PEX19; peroxin-19	--
ALHF_02356.g1367	375	KA645531	PKC-activated protein phosphatase-1 inhibitor	CG17124-PB	FBgn0032297	Regulation	Kinases/phosphatases	81790	Myosin phosphatase inhibitor 17kDa protein, CPI-17	\N	\N	PF05361.7	PP1_inhibitor	PKC-activated protein phosphatase-1 inhibitor	--	--	--	GO:0004864
ALHF_02357.g1368	1422	KA645532	AAA domain protein	CG30118-PB	FBgn0050118	Information	Transcription	55154	CYTH-like phosphatases	CL0023	P-loop_NTPase	PF13521.1	AAA_28	AAA domain	--	--	--
ALHF_02358.g1369	1951	KA650017	Zinc finger C-x8-C-x5-C-x3-H type (and similar)	CG1677-PB	FBgn0029941	Regulation	DNA-binding	90229	CCCH zinc finger	\N	\N	PF00642.19	zf-CCCH	Zinc finger C-x8-C-x5-C-x3-H type (and similar)	K13092	ZC3H18; nuclear protein NHN1	--
ALHF_02359.g1370	2481	KA645533	Zinc finger C-x8-C-x5-C-x3-H type (and similar)	CG1677-PB	FBgn0029941	Regulation	DNA-binding	90229	CCCH zinc finger	\N	\N	PF00642.19	zf-CCCH	Zinc finger C-x8-C-x5-C-x3-H type (and similar)	K13092	ZC3H18; nuclear protein NHN1	--	GO:0003676	GO:0008270
ALHF_02360.g1371	756	KA645534	Trypsin	CG1304-PA	FBgn0031141	Intra-cellular processes	Proteases	50494	Trypsin-like serine proteases	CL0124	Peptidase_PA	PF00089.21	Trypsin	Trypsin	K01362	E3.4.21.-	--	GO:0004252
ALHF_02362.g1373	375	KA645535	C-type lysozyme/alpha-lactalbumin family	LysP-PA	FBgn0004429	Metabolism	Other enzymes	53955	Lysozyme-like	CL0037	Lysozyme	PF00062.15	Lys	C-type lysozyme/alpha-lactalbumin family	K13915	LYZ; lysozyme C	[EC:3.2.1.17]	GO:0003796
ALHF_02365.g1374	2034	KA645536	hypothetical protein	Bsg25D-PC	FBgn0000228	NONA	not annotated	NONA	NONA	\N	\N	PF06005.7	DUF904	Protein of unknown function (DUF904)	--	--	--	GO:0003674
ALHF_02367.g1375	2682	KA645537	AMP-binding enzyme	e-PA	FBgn0000527	Metabolism	Other enzymes	56801	Acetyl-CoA synthetase-like	CL0378	ANL	PF00501.23	AMP-binding	AMP-binding enzyme	--	--	--
ALHF_02369.g1377	1287	KA645538	Prenyltransferase and squalene oxidase repeat protein	CG17565-PA	FBgn0038424	Metabolism	Secondary metabolism	48239	Terpenoid cyclases/Protein prenyltransferases	CL0059	6_Hairpin	PF00432.16	Prenyltrans	Prenyltransferase and squalene oxidase repeat	K05954	FNTB; protein farnesyltransferase subunit beta	[EC:2.5.1.58]	GO:0004663
ALHF_02373.g1378	972	KA645539	EF hand protein	scf-PA	FBgn0025682	General	General	47473	EF-hand	CL0220	EF_hand	PF13499.1	EF_hand_5	EF-hand domain pair	--	--	--	GO:0003916	GO:0005509
ALHF_02374.g1379	4098	KA645540	NDT80 / PhoG like DNA-binding family	CG3328-PA	FBgn0034985	Regulation	DNA-binding	49417	p53-like transcription factors	CL0073	P53-like	PF05224.7	NDT80_PhoG	NDT80 / PhoG like DNA-binding family	--	--	--	GO:0003677	GO:0003700
ALHF_02375.g1380	1632	KA645541	AMP-binding enzyme	CG6178-PA	FBgn0039156	Metabolism	Other enzymes	56801	Acetyl-CoA synthetase-like	CL0378	ANL	PF00501.23	AMP-binding	AMP-binding enzyme	--	--	--	GO:0004321	GO:0004467	GO:0045289
ALHF_02376.g1381	2112	KA645542	Cell cycle and development regulator	asun-PA	FBgn0020407	NONA	not annotated	NONA	NONA	\N	\N	PF10221.4	DUF2151	Cell cycle and development regulator	--	--	--	GO:0003674
ALHF_02377.g1382	1167	KA645543	PCI domain protein	Tango7-PA	FBgn0033902	Regulation	DNA-binding	46785	Winged helix DNA-binding domain	CL0123	HTH	PF01399.22	PCI	PCI domain	K15030	EIF3M; translation initiation factor 3 subunit M	--	GO:0003824
ALHF_02380.g1383	1242	KA645544	Major Facilitator Superfamily protein	CG3690-PA	FBgn0040350	Intra-cellular processes	Ion m/tr	103473	MFS general substrate transporter	CL0015	MFS	PF07690.11	MFS_1	Major Facilitator Superfamily	--	--	--
ALHF_02385.g1384	1659	KA645545	Repeat in ubiquitin-activating (UBA) protein	Uba2-PA	FBgn0029113	Metabolism	Coenzyme m/tr	69572	Activating enzymes of the ubiquitin-like proteins	\N	\N	PF02134.16	UBACT	Repeat in ubiquitin-activating (UBA) protein	K10685	UBLE1B, SAE2, UBA2; ubiquitin-like 1-activating enzyme E1 B	[EC:6.3.2.19]	GO:0004839	GO:0005515	GO:0005524	GO:0008641	GO:0019948
ALHF_02390.g1386	1428	KA645546	MYND finger protein	Bzd-PB	FBgn0011566	Intra-cellular processes	Ion m/tr	82199	SET domain	CL0175	TRASH	PF01753.13	zf-MYND	MYND finger	K11426	SMYD; SET and MYND domain-containing protein	--	GO:0003743	GO:0008270
ALHF_02391.g1387	1728	KA645547	protein kinase	CG11486-PQ	FBgn0035397	Regulation	Kinases/phosphatases	56112	Protein kinase-like (PK-like)	CL0016	PKinase	PF00069.20	Pkinase	Protein kinase domain	K12572	PAN3; PAB-dependent poly(A)-specific ribonuclease subunit 3	--	GO:0004672	GO:0005524
ALHF_02392.g1388	1377	KA645548	UBX domain protein	Faf-PA	FBgn0025608	Metabolism	Redox	52833	Thioredoxin-like	CL0072	Ubiquitin	PF00789.15	UBX	UBX domain	--	--	--	GO:0003674
ALHF_02394.g1389	741	KA650018	short chain dehydrogenase	CG6012-PA	FBgn0032615	General	Small molecule binding	51735	NAD(P)-binding Rossmann-fold domains	CL0063	NADP_Rossmann	PF00106.20	adh_short	short chain dehydrogenase	--	--	--	GO:0000166	GO:0016616
ALHF_02395.g1390	1326	KA650019	HEAT repeat protein	--	--	NONA	not annotated	NONA	NONA	CL0020	TPR	PF13646.1	HEAT_2	HEAT repeats	--	--	--
ALHF_02397.g1391	546	KA645549	RNA recognition protein	CG8636-PA	FBgn0029629	Regulation	RNA binding, m/tr	54928	RNA-binding domain, RBD	CL0221	RRM	PF00076.17	RRM_1	RNA recognition motif. (a.k.a. RRM, RBD, or RNP domain)	K03248	EIF3G; translation initiation factor 3 subunit G	--	GO:0000166	GO:0003676	GO:0003729	GO:0003743	GO:0008270
ALHF_02399.g1392	1104	KA645550	Zinc-finger protein	ken-PA	FBgn0011236	General	Protein interaction	54695	POZ domain	CL0361	C2H2-zf	PF13465.1	zf-H2C2_2	Zinc-finger double domain	--	--	--	GO:0003676	GO:0003700	GO:0008270
ALHF_02400.g1393	1404	KA645551	7TM-HD extracellular	CG30115-PE	FBgn0050115	Regulation	Signal transduction	48065	DBL homology domain (DH-domain)	\N	\N	PF07697.6	7TMR-HDED	7TM-HD extracellular	--	--	--
ALHF_02405.g1394	1566	KA645552	hypothetical protein	GABA-B-R2-PB	FBgn0027575	Regulation	DNA-binding	53822	Periplasmic binding protein-like I	--	--	--	--	--	K04615	GABBR; gamma-aminobutyric acid type B receptor	--	GO:0004965
ALHF_02406.g1395	1020	KA645553	Inositol polyphosphate kinase	Ipk2-PA	FBgn0031267	Metabolism	Nucleotide m/tr	56104	SAICAR synthase-like	\N	\N	PF03770.11	IPK	Inositol polyphosphate kinase	--	--	--	GO:0000823	GO:0008440	GO:0047326
ALHF_02408.g1396	633	KA645554	NUDIX domain protein	CG42813-PA	FBgn0261995	NONA	not annotated	NONA	NONA	CL0261	NUDIX	PF00293.23	NUDIX	NUDIX domain	--	--	--	GO:0016818	GO:0046872
ALHF_02409.g1397	1437	KA645555	Leucine Rich repeat protein	CG12214-PA	FBgn0033495	Extra-cellular processes	Cell adhesion	52047	RNI-like	CL0022	LRR	PF12799.2	LRR_4	Leucine Rich repeats (2 copies)	--	--	--
ALHF_02410.g1398	3783	KA645556	haloacid dehalogenase-like hydrolase	ATP7-PB	FBgn0030343	Metabolism	Other enzymes	56784	HAD-like	CL0137	HAD	PF00702.21	Hydrolase	haloacid dehalogenase-like hydrolase	K01533	E3.6.3.4, ATP7, copA; Cu2+-exporting ATPase	[EC:3.6.3.4]	GO:0004008	GO:0005375	GO:0005507	GO:0005524
ALHF_02411.g1399	7377	KA645557	TPR/MLP1/MLP2-like protein	Mtor-PA	FBgn0013756	NONA	not annotated	NONA	NONA	\N	\N	PF07926.7	TPR_MLP1_2	TPR/MLP1/MLP2-like protein	K09291	TPR; nucleoprotein TPR	--
ALHF_02417.g1401	747	KA645558	Sugar efflux transporter for intercellular exchange	CG7272-PA	FBgn0036501	NONA	not annotated	NONA	NONA	CL0141	MtN3-like	PF03083.11	MtN3_slv	Sugar efflux transporter for intercellular exchange	--	--	--
ALHF_02418.g1402	474	KA645559	EF hand protein	TpnC47D-PA	FBgn0010423	General	General	47473	EF-hand	CL0220	EF_hand	PF00036.27	efhand	EF hand	--	--	--	GO:0005509
ALHF_02419.g1403	492	KA645560	NADH-ubiquinone oxidoreductase subunit 10	Pdsw-PB	FBgn0021967	NONA	not annotated	NONA	NONA	\N	\N	PF10249.4	NDUFB10	NADH-ubiquinone oxidoreductase subunit 10	K03966	NDUFB10; NADH dehydrogenase (ubiquinone) 1 beta subcomplex 10	[EC:1.6.5.31.6.99.3]	GO:0003954	GO:0008137
ALHF_02420.g1404	2298	KA645561	LMBR1-like membrane protein	Asph-PJ	FBgn0034075	Metabolism	Secondary metabolism	51197	Clavaminate synthase-like	\N	\N	PF04791.11	LMBR1	LMBR1-like membrane protein	--	--	--	GO:0004597
ALHF_02421.g1405	645	KA645562	hypothetical protein	CG15347-PA	FBgn0030040	NONA	not annotated	NONA	NONA	\N	\N	PF05444.7	DUF753	Protein of unknown function (DUF753)	--	--	--
ALHF_02422.g1406	2424	KA645563	Sodium:solute symporter family protein	CG7720-PE	FBgn0038652	NONA	not annotated	NONA	NONA	CL0062	APC	PF00474.12	SSF	Sodium:solute symporter family	--	--	--	GO:0008507
ALHF_02424.g1407	981	KA645564	OTU-like cysteine protease	CG7857-PA	FBgn0026738	Intra-cellular processes	Proteases	54001	Cysteine proteinases	CL0125	Peptidase_CA	PF02338.14	OTU	OTU-like cysteine protease	--	--	--
ALHF_02425.g1408	576	KA645565	Ribosomal protein L24e	RpL24-like-PA	FBgn0000527	Metabolism	Other enzymes	56801	Acetyl-CoA synthetase-like	CL0175	TRASH	PF01246.15	Ribosomal_L24e	Ribosomal protein L24e	K02896	RP-L24e, RPL24; large subunit ribosomal protein L24e	--
ALHF_02430.g1409	990	KA645566	hypothetical protein	per-PA	FBgn0003068	Regulation	Signal transduction	55785	PYP-like sensor domain (PAS domain)	\N	\N	PF08549.5	SWI-SNF_Ssr4	Fungal domain of unknown function (DUF1750)	K02633	PER; period circadian protein	--	GO:0003712	GO:0003714	GO:0004871	GO:0005515	GO:0008134	GO:0046982
ALHF_02432.g1410	1653	KA645567	AMP-binding enzyme	CG4830-PA	FBgn0037996	Metabolism	Other enzymes	56801	Acetyl-CoA synthetase-like	CL0378	ANL	PF00501.23	AMP-binding	AMP-binding enzyme	--	--	--	GO:0003824	GO:0005324
ALHF_02433.g1411	1950	KA645568	Oligosaccharyltransferase subunit Ribophorin 2	CG6370-PA	FBgn0034277	NONA	not annotated	NONA	NONA	\N	\N	PF05817.9	Ribophorin_II	Oligosaccharyltransferase subunit Ribophorin II	K12667	SWP1, RPN2; oligosaccharyltransferase complex subunit delta (ribophorin II)	--	GO:0004579
ALHF_02435.g1412	1269	KA645569	RNA recognition protein	Hrb27C-PE	FBgn0004838	Regulation	RNA binding, m/tr	54928	RNA-binding domain, RBD	CL0221	RRM	PF00076.17	RRM_1	RNA recognition motif. (a.k.a. RRM, RBD, or RNP domain)	K14411	MSI; RNA-binding protein Musashi	--	GO:0000166	GO:0003697	GO:0003729	GO:0003730	GO:0005515	GO:0048027
ALHF_02436.g1413	5376	KA645570	Myosin head	Mhcl-PF	FBgn0026059	General	Small molecule binding	52540	P-loop containing nucleoside triphosphate hydrolases	CL0023	P-loop_NTPase	PF00063.16	Myosin_head	Myosin head (motor domain)	K10362	MYO18; myosin XVIII	--
ALHF_02437.g1414	3348	KA645571	Myosin tail	Mhcl-PD	FBgn0026059	General	Small molecule binding	52540	P-loop containing nucleoside triphosphate hydrolases	\N	\N	PF01576.14	Myosin_tail_1	Myosin tail	K10362	MYO18; myosin XVIII	--
ALHF_02438.g1415	3231	KA645572	Myosin tail	Mhcl-PD	FBgn0026059	General	Small molecule binding	52540	P-loop containing nucleoside triphosphate hydrolases	\N	\N	PF01576.14	Myosin_tail_1	Myosin tail	K10362	MYO18; myosin XVIII	--
ALHF_02441.g1417	1560	KA645573	CD36 family protein	emp-PA	FBgn0010435	NONA	not annotated	NONA	NONA	\N	\N	PF01130.16	CD36	CD36 family	--	--	--	GO:0005044
ALHF_02442.g1418	336	KA645574	Tubulin binding cofactor A	CG1890-PA	FBgn0039869	Intra-cellular processes	Protein modification	46988	Tubulin chaperone cofactor A	\N	\N	PF02970.11	TBCA	Tubulin binding cofactor A	--	--	--	GO:0051082
ALHF_02443.g1419	795	KA645575	Ferredoxin-fold anticodon binding protein	--	--	NONA	not annotated	NONA	NONA	\N	\N	PF03147.9	FDX-ACB	Ferredoxin-fold anticodon binding domain	--	--	--
ALHF_02444.g1420	1164	KA645576	Aminotransferase class 1 and 2	CG1461-PA	FBgn0030558	Metabolism	Transferases	53383	PLP-dependent transferases	CL0061	PLP_aminotran	PF00155.16	Aminotran_1_2	Aminotransferase class I and II	K00815	TAT; tyrosine aminotransferase	[EC:2.6.1.5]	GO:0004838	GO:0016847	GO:0030170
ALHF_02447.g1421	1692	KA645577	Calcineurin-like phosphoesterase	CanA1-PA	FBgn0010015	Intra-cellular processes	Proteases	56300	Metallo-dependent phosphatases	CL0163	Calcineurin	PF00149.23	Metallophos	Calcineurin-like phosphoesterase	K04348	PPP3C, CNA; protein phosphatase 3, catalytic subunit	[EC:3.1.3.16]	GO:0004722	GO:0004723	GO:0016787
ALHF_02448.g1422	1635	KA645578	Calcineurin-like phosphoesterase	CanA1-PB	FBgn0010015	Intra-cellular processes	Proteases	56300	Metallo-dependent phosphatases	CL0163	Calcineurin	PF00149.23	Metallophos	Calcineurin-like phosphoesterase	K04348	PPP3C, CNA; protein phosphatase 3, catalytic subunit	[EC:3.1.3.16]
ALHF_02449.g1423	2358	KA645579	hypothetical protein	CG8290-PA	FBgn0026573	Information	DNA replication/repair	57903	FYVE/PHD zinc finger	--	--	--	--	--	--	--	--
ALHF_02450.g1424	672	KA645580	RNA recognition motif protein	Pabp2-PB	FBgn0005648	Regulation	RNA binding, m/tr	54928	RNA-binding domain, RBD	CL0221	RRM	PF14259.1	RRM_6	RNA recognition motif (a.k.a. RRM, RBD, or RNP domain)	K14396	PABPN1, PABP2; polyadenylate-binding protein 2	--	GO:0000166	GO:0003723	GO:0003729	GO:0008143
ALHF_02451.g1425	1248	KA645581	Phosphoglycerate kinase	Pgk-PA	FBgn0250906	Metabolism	Energy	53748	Phosphoglycerate kinase	\N	\N	PF00162.14	PGK	Phosphoglycerate kinase	K00927	PGK, pgk; phosphoglycerate kinase	[EC:2.7.2.3]	GO:0004618
ALHF_02452.g1426	1917	KA645582	Alpha amylase, catalytic domain	--	--	NONA	not annotated	NONA	NONA	CL0058	Glyco_hydro_tim	PF00128.19	Alpha-amylase	Alpha amylase, catalytic domain	K01187	E3.2.1.20, malZ; alpha-glucosidase	[EC:3.2.1.20]
ALHF_02454.g1427	1683	KA645583	Phosphoglucomutase/phosphomannomutase, alpha/beta/alpha domain 1	Pgm-PA	FBgn0003076	Metabolism	Carbohydrate m/tr	53738	Phosphoglucomutase, first 3 domains	\N	\N	PF02878.11	PGM_PMM_I	Phosphoglucomutase/phosphomannomutase, alpha/beta/alpha domain I	K01835	pgm; phosphoglucomutase	[EC:5.4.2.2]	GO:0000287	GO:0004614	GO:0004619
ALHF_02455.g1428	1392	KA645584	Leucine rich repeat protein	CG4781-PA	FBgn0035043	General	General	52058	L domain-like	CL0022	LRR	PF13855.1	LRR_8	Leucine rich repeat	--	--	--
ALHF_02456.g1429	1086	KA650020	Sodium:solute symporter family protein	CG42235-PB	FBgn0250757	NONA	not annotated	NONA	NONA	CL0062	APC	PF00474.12	SSF	Sodium:solute symporter family	--	--	--
ALHF_02458.g1430	1104	KA645585	Taurine catabolism dioxygenase TauD, TfdA family	CG14630-PA	FBgn0014903	Metabolism	Secondary metabolism	51197	Clavaminate synthase-like	CL0029	Cupin	PF02668.11	TauD	Taurine catabolism dioxygenase TauD, TfdA family	--	--	--	GO:0008336
ALHF_02459.g1431	1071	KA645586	protein kinase	CG17698-PB	FBgn0040056	Regulation	Kinases/phosphatases	56112	Protein kinase-like (PK-like)	CL0016	PKinase	PF00069.20	Pkinase	Protein kinase domain	K07359	CAMKK; calcium/calmodulin-dependent protein kinase kinase	[EC:2.7.11.17]	GO:0004674	GO:0004683	GO:0005524
ALHF_02463.g1432	663	KA645587	Protein phosphatase inhibitor 2 (IPP-2)	I-2-PB	FBgn0028429	NONA	not annotated	NONA	NONA	\N	\N	PF04979.9	IPP-2	Protein phosphatase inhibitor 2 (IPP-2)	--	--	--	GO:0004864	GO:0008157
ALHF_02464.g1433	1206	KA645588	Dehydrogenase E1 component	l(1)G0334-PD	FBgn0028325	General	Small molecule binding	52518	Thiamin diphosphate-binding fold (THDP-binding)	CL0254	THDP-binding	PF00676.15	E1_dh	Dehydrogenase E1 component	K00161	PDHA, pdhA; pyruvate dehydrogenase E1 component subunit alpha	[EC:1.2.4.1]	GO:0004739
ALHF_02465.g1434	1575	KA645589	Neurotransmitter-gated ion-channel	nAcRbeta-64B-PA	FBgn0000038	Intra-cellular processes	Ion m/tr	90112	Neurotransmitter-gated ion-channel transmembrane pore	\N	\N	PF02931.18	Neur_chan_LBD	Neurotransmitter-gated ion-channel ligand binding domain	K05312	CHRNN; nicotinic acetylcholine receptor, invertebrate	--	GO:0004889
ALHF_02467.g1435	3192	KA645590	Transcription initiation factor TF2D component TAF4 family	Taf4-PF	FBgn0010280	NONA	not annotated	NONA	NONA	\N	\N	PF05236.9	TAF4	Transcription initiation factor TFIID component TAF4 family	K03129	TAF4; transcription initiation factor TFIID subunit 4	--	GO:0001075	GO:0001092	GO:0003677	GO:0008134
ALHF_02473.g1438	1317	KA645591	Zinc carboxypeptidase	CG12374-PA	FBgn0033774	Intra-cellular processes	Proteases	53187	Zn-dependent exopeptidases	CL0035	Peptidase_MH	PF00246.19	Peptidase_M14	Zinc carboxypeptidase	--	--	--	GO:0004181	GO:0008270
ALHF_02476.g1439	1695	KA645592	Phosphotyrosine-binding protein	aru-PC	FBgn0029095	Regulation	Signal transduction	50729	PH domain-like	CL0266	PH	PF08416.8	PTB	Phosphotyrosine-binding domain	--	--	--	GO:0003735
ALHF_02477.g1440	13872	KA650021	hypothetical protein	bt-PG	FBgn0005666	Regulation	Kinases/phosphatases	56112	Protein kinase-like (PK-like)	CL0011	Ig	PF07679.11	I-set	Immunoglobulin I-set domain	--	--	--	GO:0004674	GO:0004687	GO:0005200	GO:0005524	GO:0008307
ALHF_02479.g1441	2430	KA645593	Kinesin motor protein	Klp68D-PA	FBgn0004381	General	Small molecule binding	52540	P-loop containing nucleoside triphosphate hydrolases	CL0023	P-loop_NTPase	PF00225.18	Kinesin	Kinesin motor domain	K10394	KIF3_17; kinesin family member 3/17	--	GO:0003774	GO:0003777	GO:0005524
ALHF_02480.g1442	1671	KA645594	nucleotidase	CG42249-PB	FBgn0259101	Intra-cellular processes	Proteases	56300	Metallo-dependent phosphatases	\N	\N	PF02872.13	5_nucleotid_C	5'-nucleotidase, C-terminal domain	K01081	E3.1.3.5; 5'-nucleotidase	[EC:3.1.3.5]
ALHF_02481.g1443	2124	KA645595	Transcriptional repressor TCF25	CG7927-PA	FBgn0027549	NONA	not annotated	NONA	NONA	CL0020	TPR	PF04910.9	Tcf25	Transcriptional repressor TCF25	--	--	--
ALHF_02483.g1444	585	KA645596	Hsp20/alpha crystallin family	CG4461-PA	FBgn0035982	Intra-cellular processes	Protein modification	49764	HSP20-like chaperones	CL0190	HSP20	PF00011.16	HSP20	Hsp20/alpha crystallin family	--	--	--
ALHF_02484.g1445	459	KA645597	Ribosomal protein L34e	RpL34b-PA	FBgn0037686	NONA	not annotated	NONA	NONA	\N	\N	PF01199.13	Ribosomal_L34e	Ribosomal protein L34e	K02915	RP-L34e, RPL34; large subunit ribosomal protein L34e	--	GO:0003735
ALHF_02485.g1446	388	KA650022	hypothetical protein	enok-PA	FBgn0034975	Metabolism	Transferases	55729	Acyl-CoA N-acyltransferases (Nat)	--	--	--	--	--	K11306	MYST4, KAT6B; histone acetyltransferase MYST4	[EC:2.3.1.48]	GO:0003677	GO:0004402	GO:0008270
ALHF_02486.g1447	1356	KA645598	zinc-finger of a C2HC-type	CG42675-PF	FBgn0261561	NONA	not annotated	NONA	NONA	CL0361	C2H2-zf	PF13913.1	zf-C2HC_2	zinc-finger of a C2HC-type	--	--	--	GO:0003674
ALHF_02488.g1448	804	KA645599	Major intrinsic protein	AQP-PB	FBgn0033807	Intra-cellular processes	Transport	81338	Aquaporin-like	\N	\N	PF00230.15	MIP	Major intrinsic protein	K09884	AQPN; aquaporin rerated protein, invertebrate	--	GO:0005372
ALHF_02490.g1449	1146	KA645600	Kazal-type serine protease inhibitor	Fs-PA	FBgn0259878	Intra-cellular processes	Proteases	100895	Kazal-type serine protease inhibitors	CL0005	Kazal	PF07648.10	Kazal_2	Kazal-type serine protease inhibitor domain	--	--	--
ALHF_02491.g1450	1530	KA645601	Glycosyl hydrolase	Cht2-PB	FBgn0022702	Metabolism	Carbohydrate m/tr	51445	(Trans)glycosidases	CL0058	Glyco_hydro_tim	PF00704.23	Glyco_hydro_18	Glycosyl hydrolases family 18	K01183	E3.2.1.14; chitinase	[EC:3.2.1.14]	GO:0004568	GO:0043169
ALHF_02493.g1451	549	KA645602	NAC domain protein	bic-PB	FBgn0000181	NONA	not annotated	NONA	NONA	\N	\N	PF01849.13	NAC	NAC domain	K01527	EGD1, BTF3; nascent polypeptide-associated complex subunit beta	--
ALHF_02495.g1452	1359	KA645603	Neurotransmitter-gated ion-channel	GluClalpha-PC	FBgn0024963	Regulation	Signal transduction	63712	Nicotinic receptor ligand binding domain-like	\N	\N	PF02931.18	Neur_chan_LBD	Neurotransmitter-gated ion-channel ligand binding domain	K05273	GRGLCN; glutamate receptor, anionic, invertebrate	--	GO:0008068
ALHF_02498.g1454	552	KA645604	hypothetical protein	CG42324-PC	FBgn0259224	NONA	not annotated	NONA	NONA	\N	\N	PF05791.6	Bacillus_HBL	Bacillus haemolytic enterotoxin (HBL)	--	--	--
ALHF_02499.g1455	948	KA645605	hypothetical protein	CG10068-PA	FBgn0037473	NONA	not annotated	NONA	NONA	\N	\N	PF04727.8	ELMO_CED12	ELMO/CED-12 family	--	--	--
ALHF_02501.g1457	1218	KA645606	Protein tyrosine kinase	hop-PA	FBgn0004864	Regulation	Kinases/phosphatases	56112	Protein kinase-like (PK-like)	CL0016	PKinase	PF07714.12	Pkinase_Tyr	Protein tyrosine kinase	K04447	JAK2; Janus kinase 2	[EC:2.7.10.2]	GO:0004713	GO:0004715	GO:0005524
ALHF_02502.g1458	1800	KA645607	Major Facilitator Superfamily protein	CG4330-PA	FBgn0030452	Intra-cellular processes	Ion m/tr	103473	MFS general substrate transporter	CL0015	MFS	PF07690.11	MFS_1	Major Facilitator Superfamily	--	--	--	GO:0005316
ALHF_02503.g1459	657	KA645608	Ribosomal protein L16p/L10e	RpL10-PD	FBgn0024733	Information	Translation	54686	Ribosomal protein L16p/L10e	\N	\N	PF00252.13	Ribosomal_L16	Ribosomal protein L16p/L10e	K02866	RP-L10e, RPL10; large subunit ribosomal protein L10e	--	GO:0003735
ALHF_02504.g1460	1113	KA645609	Ring finger protein	CG11982-PA	FBgn0037653	Information	DNA replication/repair	57850	RING/U-box	CL0229	RING	PF13639.1	zf-RING_2	Ring finger domain	K11982	RNF115_126; E3 ubiquitin-protein ligase RNF115/126	[EC:6.3.2.19]	GO:0008270
ALHF_02505.g1461	912	KA645610	Initiation factor 2 subunit family	eIF2B-beta-PA	FBgn0024996	Metabolism	Transferases	100950	NagB/RpiA/CoA transferase-like	CL0246	ISOCOT_Fold	PF01008.12	IF-2B	Initiation factor 2 subunit family	K03754	EIF2B2; translation initiation factor eIF-2B subunit beta	--	GO:0003743
ALHF_02507.g1462	876	KA645611	Lipase	CG5162-PA	FBgn0030828	Metabolism	Other enzymes	53474	alpha/beta-Hydrolases	CL0028	AB_hydrolase	PF00151.14	Lipase	Lipase	--	--	--	GO:0003824	GO:0005198
ALHF_02510.g1463	480	KA645612	hypothetical protein	aop-PA	FBgn0000097	Regulation	DNA-binding	46785	Winged helix DNA-binding domain	--	--	--	--	--	K03211	ETV6_7, yan; ETS translocation variant 6/7	--	GO:0003700	GO:0003705	GO:0005515	GO:0043565
ALHF_02512.g1464	1266	KA645613	Ecdysteroid kinase	CG9498-PA	FBgn0031801	Regulation	Kinases/phosphatases	56112	Protein kinase-like (PK-like)	CL0016	PKinase	PF02958.15	EcKinase	Ecdysteroid kinase	--	--	--	GO:0016772
ALHF_02513.g1465	1380	KA645614	Amidohydrolase	DhpD-PA	FBgn0261436	Metabolism	Other enzymes	51556	Metallo-dependent hydrolases	CL0034	Amidohydrolase	PF01979.15	Amidohydro_1	Amidohydrolase family	K01487	E3.5.4.3, guaD; guanine deaminase	[EC:3.5.4.3]	GO:0004153	GO:0008270	GO:0008892
ALHF_02514.g1466	1245	KA645615	Trypsin	CG9372-PA	FBgn0036891	Intra-cellular processes	Proteases	50494	Trypsin-like serine proteases	CL0124	Peptidase_PA	PF00089.21	Trypsin	Trypsin	--	--	--	GO:0004252	GO:0008236
ALHF_02516.g1467	555	KA645616	Translation initiation factor SUI1	CG9099-PA	FBgn0030802	Information	Translation	55159	eIF1-like	\N	\N	PF01253.17	SUI1	Translation initiation factor SUI1	--	--	--	GO:0003743
ALHF_02518.g1468	1599	KA645617	Tropomyosin	Tm1-PK	FBgn0003721	Intra-cellular processes	Cell motility	57997	Tropomyosin	CL0452	Tropomyosin-lke	PF00261.15	Tropomyosin	Tropomyosin	K10373	TPM1; tropomyosin 1	--	GO:0003779
ALHF_02519.g1469	858	KA645618	Tropomyosin	Tm1-PO	FBgn0003721	Intra-cellular processes	Cell motility	57997	Tropomyosin	CL0452	Tropomyosin-lke	PF00261.15	Tropomyosin	Tropomyosin	K10373	TPM1; tropomyosin 1	--
ALHF_02520.g1470	2715	KA645619	ATPase family associated protein	CG11919-PB	FBgn0033564	General	Small molecule binding	52540	P-loop containing nucleoside triphosphate hydrolases	CL0023	P-loop_NTPase	PF00004.24	AAA	ATPase family associated with various cellular activities (AAA)	K13339	PEX6, PXAAA1; peroxin-6	--	GO:0005524	GO:0017111
ALHF_02524.g1471	2889	KA645620	PDZ domain protein	scrib-PP	FBgn0263289	NONA	not annotated	NONA	NONA	CL0466	PDZ-like	PF00595.19	PDZ	PDZ domain (Also known as DHR or GLGF)	--	--	--	GO:0005515
ALHF_02525.g1472	2403	KA645621	TRC8	Trc8-PD	FBgn0039668	Information	DNA replication/repair	57850	RING/U-box	\N	\N	PF13705.1	TRC8_N	TRC8 N-terminal domain	K15703	RNF139, TRC8; E3 ubiquitin-protein ligase RNF139	[EC:6.3.2.19]	GO:0005515	GO:0008270
ALHF_02530.g1474	1767	KA645622	SacI-like protein	Sac1-PB	FBgn0035195	NONA	not annotated	NONA	NONA	\N	\N	PF02383.13	Syja_N	SacI homology domain	--	--	--	GO:0052744	GO:0052866
ALHF_02531.g1475	2265	KA645623	ATP-dependent protease	CG3925-PA	FBgn0037780	NONA	not annotated	NONA	NONA	CL0178	PUA	PF02190.11	LON	ATP-dependent protease La (LON) domain	K11793	CRBN; cereblon	--
ALHF_02532.g1476	1353	KA645624	Leucine Rich repeat protein	CG14937-PA	FBgn0032377	Extra-cellular processes	Cell adhesion	52047	RNI-like	CL0022	LRR	PF12799.2	LRR_4	Leucine Rich repeats (2 copies)	--	--	--
ALHF_02533.g1477	1854	KA645625	Oligosaccharyl transferase STT3 subunit	CG1518-PA	FBgn0031149	NONA	not annotated	NONA	NONA	CL0111	GT-C	PF02516.9	STT3	Oligosaccharyl transferase STT3 subunit	K07151	STT3; dolichyl-diphosphooligosaccharide--protein glycosyltransferase	[EC:2.4.1.119]	GO:0004576
ALHF_02534.g1478	495	KA645626	hypothetical protein	--	--	NONA	not annotated	NONA	NONA	--	--	no	--	annotation --	--	--	--
ALHF_02535.g1479	1107	KA645627	FMN-dependent dehydrogenase	CG18003-PC	FBgn0061356	General	Protein interaction	51395	FMN-linked oxidoreductases	CL0036	TIM_barrel	PF01070.13	FMN_dh	FMN-dependent dehydrogenase	K11517	HAO; (S)-2-hydroxy-acid oxidase	[EC:1.1.3.15]	GO:0008891	GO:0010181
ALHF_02537.g1480	309	KA645628	Det1 complexing ubiquitin ligase	CG31855-PB	FBgn0051855	NONA	not annotated	NONA	NONA	\N	\N	PF10172.4	DDA1	Det1 complexing ubiquitin ligase	K11792	DDA1; DET1- and DDB1-associated protein 1	--
ALHF_02541.g1482	966	KA645629	SPFH domain / Band 7 family protein	CG33253-PA	FBgn0030992	Intra-cellular processes	Ion m/tr	117892	Band 7/SPFH domain	CL0433	SPFH	PF01145.20	Band_7	SPFH domain / Band 7 family	--	--	--	GO:0003674
ALHF_02542.g1483	597	KA645630	hypothetical protein	CG3501-PA	FBgn0034791	NONA	not annotated	NONA	NONA	CL0366	JAB	PF03665.8	UPF0172	Uncharacterised protein family (UPF0172)	--	--	--	GO:0003674
ALHF_02543.g1484	1029	KA645631	Papain family cysteine protease	CG10992-PA	FBgn0030521	Intra-cellular processes	Proteases	54001	Cysteine proteinases	CL0125	Peptidase_CA	PF00112.18	Peptidase_C1	Papain family cysteine protease	K01363	CTSB; cathepsin B	[EC:3.4.22.1]	GO:0004197
ALHF_02544.g1485	1878	KA645632	IncA protein	--	--	NONA	not annotated	NONA	NONA	\N	\N	PF04156.9	IncA	IncA protein	--	--	--
ALHF_02545.g1486	2661	KA645633	Voltage gated chloride channel	ClC-c-PC	FBgn0036566	Intra-cellular processes	Ion m/tr	81340	Clc chloride channel	\N	\N	PF00654.15	Voltage_CLC	Voltage gated chloride channel	K05012	CLCN3; chloride channel 3	--	GO:0005247	GO:0005254
ALHF_02546.g1487	744	KA645634	protein kinase	srpk79D-PL	FBgn0025702	Regulation	Kinases/phosphatases	56112	Protein kinase-like (PK-like)	CL0016	PKinase	PF00069.20	Pkinase	Protein kinase domain	--	--	--	GO:0004672	GO:0004674	GO:0005524
ALHF_02547.g1488	1803	KA645635	Elongation factor Tu	Elf-PA	FBgn0020443	General	Small molecule binding	52540	P-loop containing nucleoside triphosphate hydrolases	CL0023	P-loop_NTPase	PF00009.22	GTP_EFTU	Elongation factor Tu GTP binding domain	K03267	ERF3, GSPT; peptide chain release factor subunit 3	--	GO:0003747	GO:0003924	GO:0005525	GO:0008079
ALHF_02548.g1489	1752	KA645636	Senescence-associated protein	CG12001-PB	FBgn0037265	NONA	not annotated	NONA	NONA	\N	\N	PF06911.7	Senescence	Senescence-associated protein	--	--	--	GO:0003674
ALHF_02549.g1490	1140	KA645637	RAI1 like PD-(D/E)XK nuclease	CG9125-PA	FBgn0030793	NONA	not annotated	NONA	NONA	CL0236	PDDEXK	PF08652.6	RAI1	RAI1 like PD-(D/E)XK nuclease	K14845	RAI1, DOM3Z; RAT1-interacting protein	--
ALHF_02550.g1491	1518	KA645638	Catalase	Cat-PA	FBgn0086367	NONA	not annotated	NONA	NONA	\N	\N	PF00199.14	Catalase	Catalase	K03781	katE, CAT, catB, srpA; catalase	[EC:1.11.1.6]
ALHF_02551.g1492	1809	KA645639	RIO1 family protein	CG11660-PB	FBgn0036187	Regulation	Kinases/phosphatases	56112	Protein kinase-like (PK-like)	CL0016	PKinase	PF01163.17	RIO1	RIO1 family	K07178	RIOK1; RIO kinase 1	[EC:2.7.11.1]	GO:0004672	GO:0004674	GO:0005524
ALHF_02554.g1494	2589	KA645640	A-macroglobulin complement component	TepII-PC	FBgn0041182	Metabolism	Secondary metabolism	48239	Terpenoid cyclases/Protein prenyltransferases	CL0059	6_Hairpin	PF07678.9	A2M_comp	A-macroglobulin complement component	K06530	CD109; CD109 antigen	--
ALHF_02555.g1495	1425	KA645641	hypothetical protein	Bap60-PA	FBgn0025463	General	Protein interaction	47592	SWIB/MDM2 domain	\N	\N	PF02201.13	SWIB	SWIB/MDM2 domain	K11650	SMARCD; SWI/SNF-related matrix-associated actin-dependent regulator of chromatin subfamily D	--	GO:0001085	GO:0003677	GO:0003713	GO:0005515	GO:0008134
ALHF_02557.g1496	480	KA645642	hypothetical protein	CG15044-PA	FBgn0030928	NONA	not annotated	NONA	NONA	--	--	--	--	--	--	--	--
ALHF_02558.g1497	1239	KA645643	YIF1 protein	CG5484-PA	FBgn0039450	NONA	not annotated	NONA	NONA	CL0112	Yip1	PF03878.10	YIF1	YIF1	--	--	--
ALHF_02559.g1498	1962	KA645644	hypothetical protein	Taf6-PA	FBgn0010417	Regulation	DNA-binding	47113	Histone-fold	\N	\N	PF07571.8	DUF1546	Protein of unknown function (DUF1546)	K03131	TAF6; transcription initiation factor TFIID subunit 6	--	GO:0001075	GO:0003677
ALHF_02563.g1501	657	KA645645	Zinc carboxypeptidase	CG14820-PA	FBgn0035718	Intra-cellular processes	Proteases	53187	Zn-dependent exopeptidases	CL0035	Peptidase_MH	PF00246.19	Peptidase_M14	Zinc carboxypeptidase	--	--	--	GO:0004181	GO:0005515	GO:0008270
ALHF_02566.g1502	981	KA645646	Protein prenyltransferase alpha subunit repeat protein	CG2976-PA	FBgn0031633	Metabolism	Transferases	48439	Protein prenylyltransferase	\N	\N	PF01239.17	PPTA	Protein prenyltransferase alpha subunit repeat	K05955	FNTA; protein farnesyltransferase/geranylgeranyltransferase type-1 subunit alpha	[EC:2.5.1.582.5.1.59]	GO:0004660
ALHF_02568.g1503	654	KA645647	Divergent CRAL/TRIO domain protein	CG18812-PA	FBgn0042135	Intra-cellular processes	Proteases	52949	Macro domain-like	CL0512	CRAL_TRIO	PF13716.1	CRAL_TRIO_2	Divergent CRAL/TRIO domain	--	--	--	GO:0003674
ALHF_02571.g1504	690	KA645648	hypothetical protein	--	--	NONA	not annotated	NONA	NONA	--	--	no	--	annotation --	--	--	--
ALHF_02572.g1505	672	KA645649	CRAL/TRIO domain protein	CG32485-PA	FBgn0052485	Intra-cellular processes	Phospholipid m/tr	52087	CRAL/TRIO domain	CL0512	CRAL_TRIO	PF00650.15	CRAL_TRIO	CRAL/TRIO domain	--	--	--
ALHF_02574.g1506	891	KA645650	Low-density lipoprotein receptor domain class A	CG18870-PA	FBgn0042180	NONA	not annotated	NONA	NONA	\N	\N	PF00057.13	Ldl_recept_a	Low-density lipoprotein receptor domain class A	--	--	--
ALHF_02577.g1507	1542	KA645651	Histidyl-tRNA synthetase	Aats-his-PA	FBgn0027087	Metabolism	Coenzyme m/tr	55681	Class II aaRS and biotin synthetases	CL0040	tRNA_synt_II	PF13393.1	tRNA-synt_His	Histidyl-tRNA synthetase	K01892	HARS, hisS; histidyl-tRNA synthetase	[EC:6.1.1.21]	GO:0004821	GO:0005524
ALHF_02578.g1508	1158	KA645652	Cytidylyltransferase	Pect-PD	FBgn0004198	Regulation	DNA-binding	47413	lambda repressor-like DNA-binding domains	CL0039	HUP	PF01467.21	CTP_transf_2	Cytidylyltransferase	K00967	E2.7.7.14, PCYT2; ethanolamine-phosphate cytidylyltransferase	[EC:2.7.7.14]
ALHF_02579.g1509	1194	KA645653	ATP-NAD kinase	CG33156-PF	FBgn0053156	Metabolism	Other enzymes	111331	NAD kinase/diacylglycerol kinase-like	CL0240	PFK	PF01513.16	NAD_kinase	ATP-NAD kinase	K00858	ppnK, NADK; NAD+ kinase	[EC:2.7.1.23]	GO:0003951
ALHF_02580.g1510	1734	KA645654	Alpha amylase	Mal-A1-PA	FBgn0002570	Metabolism	Carbohydrate m/tr	51445	(Trans)glycosidases	CL0058	Glyco_hydro_tim	PF00128.19	Alpha-amylase	Alpha amylase, catalytic domain	K01187	E3.2.1.20, malZ; alpha-glucosidase	[EC:3.2.1.20]	GO:0003824	GO:0004558	GO:0043169
ALHF_02583.g1511	972	KA645655	Ribosomal protein L3	mRpL3-PA	FBgn0020910	Information	Translation	50447	Translation proteins	\N	\N	PF00297.17	Ribosomal_L3	Ribosomal protein L3	--	--	--	GO:0003735
ALHF_02584.g1512	1722	KA645656	TCP-1/cpn60 chaperonin family protein	Hsp60-PB	FBgn0015245	Intra-cellular processes	Protein modification	48592	GroEL equatorial domain-like	\N	\N	PF00118.19	Cpn60_TCP1	TCP-1/cpn60 chaperonin family	K04077	groEL, HSPD1; chaperonin GroEL	--	GO:0005524	GO:0051082
ALHF_02585.g1513	1176	KA645657	Beta-eliminating lyase	CG10184-PA	FBgn0039094	Metabolism	Transferases	53383	PLP-dependent transferases	CL0061	PLP_aminotran	PF01212.16	Beta_elim_lyase	Beta-eliminating lyase	K01620	ltaE; threonine aldolase	[EC:4.1.2.5]	GO:0004793	GO:0030170
ALHF_02588.g1514	813	KA645658	Apolipophorin-3 precursor	--	--	NONA	not annotated	NONA	NONA	\N	\N	PF07464.6	ApoLp-III	Apolipophorin-III precursor (apoLp-III)	--	--	--
ALHF_02589.g1515	846	KA645659	Basic region leucine zipper	Pdp1-PG	FBgn0016694	Regulation	DNA-binding	57959	Leucine zipper domain	CL0018	bZIP	PF07716.10	bZIP_2	Basic region leucine zipper	K09057	HLF; hepatic leukemia factor	--	GO:0001077	GO:0003677	GO:0003700	GO:0042803	GO:0043565	GO:0046983
ALHF_02591.g1516	1485	KA645660	Repeat in HS1/Cortactin	Cortactin-PD	FBgn0025865	Regulation	Signal transduction	50044	SH3-domain	\N	\N	PF02218.10	HS1_rep	Repeat in HS1/Cortactin	K06106	CTTN, EMS1; cortactin	--	GO:0070064
ALHF_02592.g1517	1143	KA645661	Mitochondrial carrier protein	att-ORFA-PC	FBgn0067783	Intra-cellular processes	Transport	103506	Mitochondrial carrier	\N	\N	PF00153.22	Mito_carr	Mitochondrial carrier protein	K15085	SLC25A42; solute carrier family 25, member 42	--	GO:0005488	GO:0022857
ALHF_02593.g1518	1170	KA645662	TAP42-like family	Tap42-PA	FBgn0051852	NONA	not annotated	NONA	NONA	\N	\N	PF04177.7	TAP42	TAP42-like family	--	--	--
ALHF_02595.g1519	900	KA645663	CRAL/TRIO domain protein	CG10237-PD	FBgn0032783	Intra-cellular processes	Phospholipid m/tr	52087	CRAL/TRIO domain	CL0512	CRAL_TRIO	PF00650.15	CRAL_TRIO	CRAL/TRIO domain	--	--	--
ALHF_02599.g1520	4122	KA645664	hypothetical protein	CG13185-PD	FBgn0033661	NONA	not annotated	NONA	NONA	--	--	--	--	--	K14572	MDN1, REA1; midasin	--	GO:0005524	GO:0016887
ALHF_02601.g1521	2973	KA650023	RhoGAP domain protein	RhoGAP15B-PC	FBgn0030808	Regulation	Signal transduction	48350	GTPase activation domain, GAP	CL0409	GAP	PF00620.22	RhoGAP	RhoGAP domain	--	--	--
ALHF_02602.g1522	846	KA645665	R3H domain protein	CG31301-PA	FBgn0051301	Regulation	RNA binding, m/tr	82708	R3H domain	\N	\N	PF01424.17	R3H	R3H domain	--	--	--	GO:0003676
ALHF_02603.g1523	2724	KA645666	SART-1 family	CG6686-PB	FBgn0032388	NONA	not annotated	NONA	NONA	\N	\N	PF03343.8	SART-1	SART-1 family	K11984	SART1, HAF, SNU66; U4/U6.U5 tri-snRNP-associated protein 1	--
ALHF_02606.g1524	4395	KA645667	A-macroglobulin complement component	TepIII-PA	FBgn0041181	Metabolism	Secondary metabolism	48239	Terpenoid cyclases/Protein prenyltransferases	CL0059	6_Hairpin	PF07678.9	A2M_comp	A-macroglobulin complement component	--	--	--	GO:0004866
ALHF_02609.g1526	1581	KA645668	UDP-glucoronosyl and UDP-glucosyl transferase	Ugt86Da-PA	FBgn0040259	Metabolism	Polysaccharide m/tr	53756	UDP-Glycosyltransferase/glycogen phosphorylase	CL0113	GT-B	PF00201.13	UDPGT	UDP-glucoronosyl and UDP-glucosyl transferase	--	--	--	GO:0015020	GO:0016758
ALHF_02611.g1528	456	KA645669	Ribosomal protein S11	RpS14a-PA	FBgn0000008	Regulation	Signal transduction	50156	PDZ domain-like	CL0267	S11_L18p	PF00411.14	Ribosomal_S11	Ribosomal protein S11	K02955	RP-S14e, RPS14; small subunit ribosomal protein S14e	--
ALHF_02613.g1529	429	KA645670	MFS transporter	CG42336-PF	FBgn0259238	NONA	not annotated	NONA	NONA	CL0015	MFS	PF07672.8	MFS_Mycoplasma	Mycoplasma MFS transporter	--	--	--
ALHF_02615.g1530	3720	KA645671	hypothetical protein	toc-PE	FBgn0015600	NONA	not annotated	NONA	NONA	--	--	--	--	--	--	--	--	GO:0004197	GO:0019901
ALHF_02618.g1531	1118	KA650024	Major Facilitator Superfamily protein	CG8028-PB	FBgn0031010	Intra-cellular processes	Ion m/tr	103473	MFS general substrate transporter	CL0015	MFS	PF07690.11	MFS_1	Major Facilitator Superfamily	--	--	--	GO:0008028
ALHF_02622.g1532	2820	KA645672	Tetratricopeptide repeat protein	Cdc27-PA	FBgn0012058	General	Protein interaction	48452	TPR-like	CL0020	TPR	PF00515.23	TPR_1	Tetratricopeptide repeat	K03350	APC3, CDC27; anaphase-promoting complex subunit 3	--	GO:0005488
ALHF_02623.g1533	1800	KA645673	tRNA (Uracil-5-)-methyltransferase	CG3808-PA	FBgn0036838	Metabolism	Transferases	53335	S-adenosyl-L-methionine-dependent methyltransferases	CL0063	NADP_Rossmann	PF05958.6	tRNA_U5-meth_tr	tRNA (Uracil-5-)-methyltransferase	K15332	TRMT2A; tRNA (uracil-5-)-methyltransferase	--	GO:0000166	GO:0003676	GO:0003729	GO:0008173
ALHF_02624.g1534	2028	KA645674	EXS family	CG7536-PA	FBgn0030890	NONA	not annotated	NONA	NONA	\N	\N	PF03124.9	EXS	EXS family	--	--	--
ALHF_02625.g1535	2244	KA645675	Protein phosphatase 2C	CG10417-PB	FBgn0033021	Regulation	Kinases/phosphatases	81606	PP2C-like	CL0238	PP2C	PF00481.16	PP2C	Protein phosphatase 2C	K01090	E3.1.3.16; protein phosphatase	[EC:3.1.3.16]	GO:0004722
ALHF_02626.g1536	1416	KA645676	Cid1 family poly A polymerase	CG1091-PA	FBgn0037470	Metabolism	Nucleotide m/tr	81301	Nucleotidyltransferase	\N	\N	PF03828.14	PAP_assoc	Cid1 family poly A polymerase	--	--	--
ALHF_02627.g1537	1236	KA645677	Myosin tail	CG31638-PB	FBgn0051638	NONA	not annotated	NONA	NONA	\N	\N	PF01576.14	Myosin_tail_1	Myosin tail	--	--	--
ALHF_02628.g1538	1116	KA645678	BAR domain protein	endoA-PB	FBgn0038659	General	Protein interaction	103657	BAR/IMD domain-like	CL0145	Golgi-transport	PF03114.13	BAR	BAR domain	K11247	SH3GL; endophilin-A	--	GO:0042171
ALHF_02629.g1539	1344	KA645679	Gap junction alpha-1 protein	CG7492-PA	FBgn0035807	NONA	not annotated	NONA	NONA	\N	\N	PF03508.8	Connexin43	Gap junction alpha-1 protein (Cx43)	--	--	--
ALHF_02631.g1540	951	KA645680	WD domain protein	sec13-PA	FBgn0024509	General	General	50978	WD40 repeat-like	CL0186	Beta_propeller	PF00400.27	WD40	WD domain, G-beta repeat	K14004	SEC13; protein transport protein SEC13	--
ALHF_02632.g1541	729	KA645681	hypothetical protein	CG8397-PA	FBgn0034066	Metabolism	Polysaccharide m/tr	49452	Starch-binding domain-like	CL0287	Transthyretin	PF09430.5	DUF2012	Protein of unknown function (DUF2012)	--	--	--	GO:0003779	GO:0030246
ALHF_02634.g1542	2121	KA645682	Glycosyl transferase	Ext2-PB	FBgn0029175	Metabolism	Transferases	53448	Nucleotide-diphospho-sugar transferases	CL0110	GT-A	PF09258.5	Glyco_transf_64	Glycosyl transferase family 64 domain	K02367	EXT2; glucuronyl/N-acetylglucosaminyl transferase EXT2	[EC:2.4.1.2242.4.1.225]	GO:0005515	GO:0008375	GO:0015020	GO:0050508	GO:0050509
ALHF_02635.g1543	1665	KA645683	Eukaryotic cobalamin-binding protein	CG3556-PB	FBgn0029708	Metabolism	Secondary metabolism	48239	Terpenoid cyclases/Protein prenyltransferases	CL0059	6_Hairpin	PF01122.14	Cobalamin_bind	Eukaryotic cobalamin-binding protein	--	--	--	GO:0031419
ALHF_02637.g1544	633	KA645684	Mitochondrial 39-S ribosomal protein L47 (MRP-L47)	Rlc1-PB	FBgn0014023	NONA	not annotated	NONA	NONA	CL0346	Ribo_L29	PF06984.8	MRP-L47	Mitochondrial 39-S ribosomal protein L47 (MRP-L47)	--	--	--	GO:0003735
ALHF_02643.g1545	666	KA645685	Hemolymph juvenile hormone binding protein (JHBP)	CG8997-PA	FBgn0028920	NONA	not annotated	NONA	NONA	\N	\N	PF06585.6	JHBP	Haemolymph juvenile hormone binding protein (JHBP)	--	--	--	GO:0003674
ALHF_02645.g1546	2040	KA645686	ABC-2 type transporter	w-PA	FBgn0003996	General	Small molecule binding	52540	P-loop containing nucleoside triphosphate hydrolases	CL0181	ABC-2	PF01061.19	ABC2_membrane	ABC-2 type transporter	--	--	--
ALHF_02647.g1547	489	KA645687	Membrane-associated protein	CG6981-PA	FBgn0036945	NONA	not annotated	NONA	NONA	CL0396	Marvel-like	PF01284.18	MARVEL	Membrane-associating domain	--	--	--
ALHF_02648.g1548	1830	KA645688	MBOAT, membrane-bound O-acyltransferase family protein	CG8112-PB	FBgn0037612	NONA	not annotated	NONA	NONA	CL0517	MBOAT-like	PF03062.14	MBOAT	MBOAT, membrane-bound O-acyltransferase family	K00637	E2.3.1.26, SOAT; sterol O-acyltransferase	[EC:2.3.1.26]	GO:0004772
ALHF_02650.g1549	2073	KA645689	EB module	CG14509-PB	FBgn0039647	NONA	not annotated	NONA	NONA	\N	\N	PF01683.13	EB	EB module	--	--	--
ALHF_02652.g1550	648	KA645690	hypothetical protein	CG9837-PE	FBgn0037635	NONA	not annotated	NONA	NONA	\N	\N	PF07323.7	DUF1465	Protein of unknown function (DUF1465)	--	--	--
ALHF_02654.g1551	2712	KA645691	CAP-Gly domain protein	CYLD-PB	FBgn0032210	Intra-cellular processes	Proteases	54001	Cysteine proteinases	\N	\N	PF01302.20	CAP_GLY	CAP-Gly domain	K08601	CYLD, USLP2; ubiquitin thioesterase CYLD	[EC:3.1.2.15]	GO:0003700	GO:0003735	GO:0004221	GO:0004843	GO:0008017
ALHF_02657.g1552	1324	KA650025	hypothetical protein	dom-PA	FBgn0020306	General	Small molecule binding	52540	P-loop containing nucleoside triphosphate hydrolases	\N	\N	PF13258.1	DUF4049	Domain of unknown function (DUF4049)	--	--	--	GO:0003677	GO:0004386	GO:0005515	GO:0005524	GO:0008094
ALHF_02658.g1553	1119	KA645692	Actin	Arp87C-PA	FBgn0011745	Metabolism	Other enzymes	53067	Actin-like ATPase domain	CL0108	Actin_ATPase	PF00022.14	Actin	Actin	--	--	--	GO:0003779	GO:0005200	GO:0005524
ALHF_02663.g1555	1998	KA645693	hypothetical protein	l(1)G0193-PA	FBgn0027280	NONA	not annotated	NONA	NONA	--	--	--	--	--	--	--	--
ALHF_02664.g1556	1674	KA645694	hypothetical protein	l(1)G0193-PB	FBgn0027280	NONA	not annotated	NONA	NONA	--	--	--	--	--	--	--	--
ALHF_02669.g1558	1383	KA645695	hypothetical protein	ssp2-PA	FBgn0036389	NONA	not annotated	NONA	NONA	--	--	--	--	--	--	--	--
ALHF_02670.g1559	1671	KA645696	Peptidase M16 inactive domain protein	CG8728-PA	FBgn0033235	Intra-cellular processes	Proteases	63411	LuxS/MPP-like metallohydrolase	CL0094	Peptidase_ME	PF05193.16	Peptidase_M16_C	Peptidase M16 inactive domain	K01412	E3.4.24.64; mitochondrial processing peptidase	[EC:3.4.24.64]	GO:0004222	GO:0008270
ALHF_02673.g1560	474	KA645697	Clathrin adaptor complex small chain	AP-1sigma-PA	FBgn0000008	Regulation	Signal transduction	50156	PDZ domain-like	CL0212	SNARE	PF01217.15	Clat_adaptor_s	Clathrin adaptor complex small chain	K12394	AP1S1_2; AP-1 complex subunit sigma 1/2	--
ALHF_02678.g1561	1518	KA645698	GLUT4 regulating protein TUG	CG33722-PB	FBgn0064126	General	General	54236	Ubiquitin-like	CL0072	Ubiquitin	PF11470.3	TUG	GLUT4 regulating protein TUG	K15627	ASPSCR1, ASPL; tether containing UBX domain for GLUT4	--
ALHF_02679.g1562	1434	KA645699	Malarial early transcribed membrane protein (ETRAMP)	--	--	NONA	not annotated	NONA	NONA	\N	\N	PF09716.5	ETRAMP	Malarial early transcribed membrane protein (ETRAMP)	--	--	--
ALHF_02680.g1563	1161	KA645700	bZIP transcription factor	crc-PA	FBgn0000370	Regulation	DNA-binding	57959	Leucine zipper domain	CL0018	bZIP	PF00170.16	bZIP_1	bZIP transcription factor	--	--	--	GO:0000980	GO:0003700	GO:0046982	GO:0046983
ALHF_02683.g1564	1572	KA645701	Major Facilitator Superfamily protein	CG15221-PB	FBgn0030331	Intra-cellular processes	Ion m/tr	103473	MFS general substrate transporter	CL0015	MFS	PF07690.11	MFS_1	Major Facilitator Superfamily	--	--	--	GO:0008513
ALHF_02685.g1565	843	KA645702	Telomere stability and silencing	CG5986-PA	FBgn0043455	NONA	not annotated	NONA	NONA	CL0072	Ubiquitin	PF13019.1	Telomere_Sde2	Telomere stability and silencing	--	--	--
ALHF_02686.g1566	1218	KA645703	putative coiled-coil domain-containing protein	CG6607-PA	FBgn0039204	NONA	not annotated	NONA	NONA	\N	\N	PF10205.4	KLRAQ	Predicted coiled-coil domain-containing protein	--	--	--
ALHF_02687.g1567	813	KA645704	Calponin-like protein	CG18190-PB	FBgn0034403	General	General	47576	Calponin-homology domain, CH-domain	CL0188	CH	PF00307.26	CH	Calponin homology (CH) domain	--	--	--	GO:0008017
ALHF_02689.g1568	504	KA645705	PX domain protein	CG6359-PA	FBgn0038065	Regulation	Signal transduction	64268	PX domain	\N	\N	PF00787.19	PX	PX domain	--	--	--	GO:0035091
ALHF_02690.g1569	1443	KA645706	Myristoyl-CoA:protein N-myristoyltransferase	Nmt-PA	FBgn0086367	NONA	not annotated	NONA	NONA	\N	\N	PF02799.10	NMT_C	Myristoyl-CoA:protein N-myristoyltransferase, C-terminal domain	K00671	E2.3.1.97, NMT; glycylpeptide N-tetradecanoyltransferase	[EC:2.3.1.97]
ALHF_02691.g1570	1551	KA645707	Armadillo/beta-catenin-like repeat protein	Kap-alpha3-PD	FBgn0027338	General	General	48371	ARM repeat	CL0020	TPR	PF00514.18	Arm	Armadillo/beta-catenin-like repeat	--	--	--	GO:0005515	GO:0008320	GO:0008565
ALHF_02693.g1572	1446	KA650026	hypothetical protein	armi-PD	FBgn0041164	NONA	not annotated	NONA	NONA	CL0021	OB	PF14444.1	S1-like	S1-like	--	--	--	GO:0003678	GO:0005515
ALHF_02695.g1573	663	KA645708	hypothetical protein	l(3)03670-PA	FBgn0010808	NONA	not annotated	NONA	NONA	\N	\N	PF07956.6	DUF1690	Protein of Unknown function (DUF1690)	--	--	--
ALHF_02696.g1574	573	KA645709	Hsp20/alpha crystallin family	CG14207-PB	FBgn0031037	Intra-cellular processes	Protein modification	49764	HSP20-like chaperones	CL0190	HSP20	PF00011.16	HSP20	Hsp20/alpha crystallin family	--	--	--
ALHF_02697.g1575	546	KA645710	Hsp20/alpha crystallin family	CG14207-PA	FBgn0031037	Intra-cellular processes	Protein modification	49764	HSP20-like chaperones	CL0190	HSP20	PF00011.16	HSP20	Hsp20/alpha crystallin family	--	--	--
ALHF_02698.g1576	3729	KA645711	Protein tyrosine kinase	gek-PA	FBgn0023081	Regulation	Kinases/phosphatases	56112	Protein kinase-like (PK-like)	CL0016	PKinase	PF07714.12	Pkinase_Tyr	Protein tyrosine kinase	K08286	E2.7.11.-; protein-serine/threonine kinase	[EC:2.7.11.-]	GO:0004672	GO:0004674	GO:0005083	GO:0005524	GO:0005543	GO:0019992
ALHF_02699.g1577	378	KA645712	Snf7	--	--	NONA	not annotated	NONA	NONA	CL0235	PspA	PF03357.16	Snf7	Snf7	--	--	--
ALHF_02702.g1578	6678	KA645713	BRK domain protein	kis-PE	FBgn0086902	General	Small molecule binding	52540	P-loop containing nucleoside triphosphate hydrolases	\N	\N	PF07533.11	BRK	BRK domain	K14437	CHD7; chromodomain-helicase-DNA-binding protein 7	[EC:3.6.4.12]	GO:0003677	GO:0005524	GO:0008026
ALHF_02703.g1579	2298	KA645714	Kinesin motor protein	Klp10A-PC	FBgn0030268	General	Small molecule binding	52540	P-loop containing nucleoside triphosphate hydrolases	CL0023	P-loop_NTPase	PF00225.18	Kinesin	Kinesin motor domain	K10393	KIF2_24, MCAK; kinesin family member 2/24	--	GO:0003774	GO:0003777	GO:0005524
ALHF_02705.g1580	1074	KA645715	Transketolase	CG11876-PD	FBgn0039635	General	Small molecule binding	52518	Thiamin diphosphate-binding fold (THDP-binding)	CL0254	THDP-binding	PF02779.19	Transket_pyr	Transketolase, pyrimidine binding domain	K00162	PDHB, pdhB; pyruvate dehydrogenase E1 component subunit beta	[EC:1.2.4.1]
ALHF_02706.g1581	1116	KA645716	7 transmembrane receptor (rhodopsin family)	ninaE-PA	FBgn0002940	Regulation	Signal transduction	81321	Family A G protein-coupled receptor-like	CL0192	GPCR_A	PF00001.16	7tm_1	7 transmembrane receptor (rhodopsin family)	K13802	NINAE, Rh1; opsin Rh1	--	GO:0004930	GO:0005515	GO:0008020
ALHF_02707.g1582	1764	KA645717	Low-density lipoprotein receptor domain class A	CG8180-PA	FBgn0034021	NONA	not annotated	NONA	NONA	\N	\N	PF00057.13	Ldl_recept_a	Low-density lipoprotein receptor domain class A	--	--	--
ALHF_02708.g1583	1071	KA645718	Mitochondrial carrier protein	Mpcp-PC	FBgn0026409	Intra-cellular processes	Transport	103506	Mitochondrial carrier	\N	\N	PF00153.22	Mito_carr	Mitochondrial carrier protein	K15102	SLC25A3, PHC, PIC; solute carrier family 25 (mitochondrial phosphate transporter), member 3	--	GO:0015114	GO:0022857
ALHF_02709.g1584	315	KA645719	cuticle protein	Lcp65Ad-PA	FBgn0020641	NONA	not annotated	NONA	NONA	\N	\N	PF00379.18	Chitin_bind_4	Insect cuticle protein	--	--	--	GO:0005214	GO:0008010
ALHF_02710.g1585	1014	KA645720	DnaJ	mrj-PG	FBgn0034091	Intra-cellular processes	Protein modification	46565	Chaperone J-domain	CL0392	Chaperone-J	PF00226.26	DnaJ	DnaJ domain	K09512	DNAJB6; DnaJ homolog subfamily B member 6	--	GO:0031072	GO:0051082
ALHF_02712.g1586	1182	KA645721	Aminotransferase class-5	Spat-PA	FBgn0086367	NONA	not annotated	NONA	NONA	CL0061	PLP_aminotran	PF00266.14	Aminotran_5	Aminotransferase class-V	K00830	AGXT; alanine-glyoxylate transaminase / serine-glyoxylate transaminase / serine-pyruvate transaminase	[EC:2.6.1.442.6.1.452.6.1.51]
ALHF_02713.g1587	1884	KA645722	Cytoplasmic dynein 1 intermediate chain 2	sw-PA	FBgn0003996	General	Small molecule binding	52540	P-loop containing nucleoside triphosphate hydrolases	\N	\N	PF11540.3	Dynein_IC2	Cytoplasmic dynein 1 intermediate chain 2	K10415	DYNC1I, DNCI; dynein intermediate chain, cytosolic	--
ALHF_02714.g1588	432	KA645723	Ribosomal protein S12	RpS23-PA	FBgn0033912	Information	DNA replication/repair	50249	Nucleic acid-binding proteins	CL0021	OB	PF00164.20	Ribosomal_S12	Ribosomal protein S12	K02973	RP-S23e, RPS23; small subunit ribosomal protein S23e	--	GO:0003735
ALHF_02715.g1589	1332	KA645724	Golgi-dynamics membrane-trafficking	CG14232-PB	FBgn0031061	General	Ligand binding	101576	Supernatant protein factor (SPF), C-terminal domain	CL0521	GOLD-like	PF13897.1	GOLD_2	Golgi-dynamics membrane-trafficking	--	--	--	GO:0000062
ALHF_02716.g1590	1506	KA645725	hypothetical protein	ena-PF	FBgn0000578	Regulation	Signal transduction	50729	PH domain-like	\N	\N	PF08776.6	VASP_tetra	VASP tetramerisation domain	--	--	--	GO:0003779	GO:0005515	GO:0017124
ALHF_02717.g1591	1434	KA645726	hypothetical protein	ena-PF	FBgn0000578	Regulation	Signal transduction	50729	PH domain-like	\N	\N	PF08776.6	VASP_tetra	VASP tetramerisation domain	--	--	--
ALHF_02718.g1592	1239	KA645727	hypothetical protein	--	--	NONA	not annotated	NONA	NONA	--	--	no	--	annotation --	--	--	--
ALHF_02719.g1593	1644	KA645728	Glycosyl transferase	CG11384-PA	FBgn0040363	NONA	not annotated	NONA	NONA	CL0110	GT-A	PF01697.22	Glyco_transf_92	Glycosyltransferase family 92	--	--	--
ALHF_02720.g1594	6834	KA645729	ARID/BRIGHT DNA binding protein	Jarid2-PD	FBgn0036004	Regulation	DNA-binding	46774	ARID-like	\N	\N	PF01388.16	ARID	ARID/BRIGHT DNA binding domain	K11478	JARID2, JMJ; protein Jumonji	--	GO:0003677
ALHF_02721.g1595	654	KA645730	Proteasome subunit	Prosbeta1-PA	FBgn0010590	Metabolism	Other enzymes	56235	N-terminal nucleophile aminohydrolases (Ntn hydrolases)	CL0052	NTN	PF00227.21	Proteasome	Proteasome subunit	K02738	PSMB6; 20S proteasome subunit beta 1	[EC:3.4.25.1]	GO:0004175	GO:0004298
ALHF_02722.g1596	1326	KA645731	PCI domain protein	CSN3-PA	FBgn0027055	Regulation	DNA-binding	46785	Winged helix DNA-binding domain	CL0123	HTH	PF01399.22	PCI	PCI domain	K12177	COPS3, CSN3; COP9 signalosome complex subunit 3	--
ALHF_02723.g1597	1797	KA645732	Glycosyl hydrolase	Hexo2-PA	FBgn0041629	Metabolism	Carbohydrate m/tr	51445	(Trans)glycosidases	CL0058	Glyco_hydro_tim	PF00728.17	Glyco_hydro_20	Glycosyl hydrolase family 20, catalytic domain	K12373	HEXA_B; hexosaminidase	[EC:3.2.1.52]	GO:0004563	GO:0016231	GO:0043169
ALHF_02724.g1598	420	KA645733	Endoribonuclease L-PSP	UK114-PA	FBgn0086691	Other	Unknown function	55298	YjgF-like	\N	\N	PF01042.16	Ribonuc_L-PSP	Endoribonuclease L-PSP	--	--	--
ALHF_02725.g1599	558	KA645734	NADH:ubiquinone oxidoreductase, NDUFB5/SGDH subunit	l(3)neo18-PA	FBgn0011455	NONA	not annotated	NONA	NONA	\N	\N	PF09781.4	NDUF_B5	NADH:ubiquinone oxidoreductase, NDUFB5/SGDH subunit	K03961	NDUFB5; NADH dehydrogenase (ubiquinone) 1 beta subcomplex 5	[EC:1.6.5.31.6.99.3]	GO:0003954	GO:0008137
ALHF_02726.g1600	591	KA645735	Tetraspanin	Tsp5D-PB	FBgn0029837	Extra-cellular processes	Immune response	48652	Tetraspanin	CL0347	Tetraspannin	PF00335.15	Tetraspannin	Tetraspanin family	--	--	--	GO:0003674
ALHF_02727.g1601	1431	KA645736	Acetyl-CoA hydrolase	CG7920-PA	FBgn0039737	Metabolism	Transferases	100950	NagB/RpiA/CoA transferase-like	CL0246	ISOCOT_Fold	PF13336.1	AcetylCoA_hyd_C	Acetyl-CoA hydrolase/transferase C-terminal domain	--	--	--	GO:0008411
ALHF_02728.g1602	2145	KA645737	WD domain protein	adp-PA	FBgn0000057	General	General	50978	WD40 repeat-like	CL0186	Beta_propeller	PF00400.27	WD40	WD domain, G-beta repeat	K11804	WDR42A; WD repeat-containing protein 42A	--	GO:0005488
ALHF_02730.g1603	771	KA645738	alpha/beta hydrolase	CG5932-PA	FBgn0036996	Metabolism	Other enzymes	53474	alpha/beta-Hydrolases	CL0028	AB_hydrolase	PF00561.15	Abhydrolase_1	alpha/beta hydrolase fold	--	--	--	GO:0004771	GO:0004806
ALHF_02732.g1604	1578	KA645739	SH3 domain protein	Stam-PA	FBgn0027363	Intra-cellular processes	Transport	48464	ENTH/VHS domain	CL0010	SH3	PF00018.23	SH3_1	SH3 domain	K04705	STAM; signal transducing adaptor molecule	--	GO:0008269
ALHF_02733.g1605	1206	KA645740	Cyclin	CG40191-PC	FBgn0058191	Regulation	DNA-binding	47954	Cyclin-like	CL0065	Cyclin	PF08613.6	Cyclin	Cyclin	--	--	--
ALHF_02734.g1606	1113	KA645741	C-terminal duplication domain of Friend of PRMT1	--	--	NONA	not annotated	NONA	NONA	\N	\N	PF13865.1	FoP_duplication	C-terminal duplication domain of Friend of PRMT1	--	--	--
ALHF_02735.g1607	1218	KA645742	C-terminal duplication domain of Friend of PRMT1	--	--	NONA	not annotated	NONA	NONA	\N	\N	PF13865.1	FoP_duplication	C-terminal duplication domain of Friend of PRMT1	--	--	--
ALHF_02736.g1608	1446	KA645743	Alcohol dehydrogenase transcription factor	CG3838-PB	FBgn0032130	NONA	not annotated	NONA	NONA	CL0123	HTH	PF10545.4	MADF_DNA_bdg	Alcohol dehydrogenase transcription factor Myb/SANT-like	--	--	--	GO:0003677
ALHF_02738.g1609	825	KA645744	SNARE domain protein	Syx5-PA	FBgn0011708	Intra-cellular processes	Transport	47661	t-snare proteins	CL0445	SNARE-fusion	PF05739.14	SNARE	SNARE domain	K08490	STX5; syntaxin 5	--	GO:0005484	GO:0042803
ALHF_02739.g1610	1773	KA645745	hypothetical protein	bor-PC	FBgn0040237	General	Small molecule binding	52540	P-loop containing nucleoside triphosphate hydrolases	\N	\N	PF12037.3	DUF3523	Domain of unknown function (DUF3523)	--	--	--	GO:0005524	GO:0017111
ALHF_02741.g1611	2244	KA645746	hypothetical protein	gce-PE	FBgn0261703	NONA	not annotated	NONA	NONA	CL0183	PAS_Fold	PF08447.6	PAS_3	PAS fold	--	--	--	GO:0003700	GO:0004871	GO:0008134	GO:0046982
ALHF_02742.g1612	906	KA645747	hypothetical protein	Asph-PJ	FBgn0034075	Metabolism	Secondary metabolism	51197	Clavaminate synthase-like	--	--	--	--	--	--	--	--
ALHF_02743.g1613	843	KA645748	hypothetical protein	Asph-PG	FBgn0034075	Metabolism	Secondary metabolism	51197	Clavaminate synthase-like	--	--	--	--	--	--	--	--
ALHF_02744.g1614	756	KA645749	CDK-activating kinase assembly factor MAT1	Mat1-PA	FBgn0024956	Information	DNA replication/repair	57850	RING/U-box	\N	\N	PF06391.8	MAT1	CDK-activating kinase assembly factor MAT1	K10842	MNAT1; CDK-activating kinase assembly factor MAT1	--	GO:0004693	GO:0008270	GO:0008353
ALHF_02745.g1615	1284	KA645750	ATPase family associated protein	Tbp-1-PA	FBgn0028684	General	Small molecule binding	52540	P-loop containing nucleoside triphosphate hydrolases	CL0023	P-loop_NTPase	PF00004.24	AAA	ATPase family associated with various cellular activities (AAA)	K03065	PSMC3, RPT5; 26S proteasome regulatory subunit T5	--	GO:0004175	GO:0005524	GO:0016887
ALHF_02746.g1616	681	KA645751	Tetraspanin	Tsp42Ea-PC	FBgn0029508	Extra-cellular processes	Immune response	48652	Tetraspanin	CL0347	Tetraspannin	PF00335.15	Tetraspannin	Tetraspanin family	K06497	CD63, MLA1; CD63 antigen	--	GO:0003674
ALHF_02747.g1617	780	KA645752	Vta1	CG7967-PA	FBgn0035251	NONA	not annotated	NONA	NONA	\N	\N	PF04652.11	DUF605	Vta1 like	K12199	VTA1, LIP5; vacuolar protein sorting-associated protein VTA1	--
ALHF_02748.g1618	961	KA650027	hypothetical protein	Mical-PM	FBgn0053208	General	General	47576	Calponin-homology domain, CH-domain	--	--	--	--	--	--	--	--
ALHF_02750.g1619	552	KA645753	Ubiquitin-conjugating enzyme	Ubc-E2H-PB	FBgn0029996	Intra-cellular processes	Protein modification	54495	UBC-like	CL0208	UBC	PF00179.21	UQ_con	Ubiquitin-conjugating enzyme	K10576	UBE2H, UBC8; ubiquitin-conjugating enzyme E2 H	[EC:6.3.2.19]	GO:0004842
ALHF_02751.g1620	2025	KA645754	Putative snoRNA binding protein	Nop56-PA	FBgn0038964	Regulation	RNA binding, m/tr	89124	Nop domain	\N	\N	PF01798.13	Nop	Putative snoRNA binding domain	K14564	NOP56; nucleolar protein 56	--
ALHF_02752.g1621	4152	KA645755	Regulator of chromosome condensation repeat protein	HERC2-PC	FBgn0031107	Intra-cellular processes	Cell cycle, Apoptosis	50985	RCC1/BLIP-II	CL0186	Beta_propeller	PF00415.13	RCC1	Regulator of chromosome condensation (RCC1) repeat	K10595	HERC2; E3 ubiquitin-protein ligase HERC2	[EC:6.3.2.19]	GO:0004842	GO:0005085	GO:0020037
ALHF_02753.g1622	2065	KA650028	WD domain protein	CG1109-PB	FBgn0046222	General	General	50978	WD40 repeat-like	CL0186	Beta_propeller	PF00400.27	WD40	WD domain, G-beta repeat	K15542	PFS2; polyadenylation factor subunit 2	--
ALHF_02754.g1623	861	KA645756	Chitin binding Peritrophin-A	obst-B-PA	FBgn0027600	Metabolism	Carbohydrate m/tr	57625	Invertebrate chitin-binding proteins	CL0155	CBM_14_19	PF01607.19	CBM_14	Chitin binding Peritrophin-A domain	--	--	--	GO:0008061	GO:0016490
ALHF_02756.g1624	1344	KA645757	Dual specificity phosphatase	Mkp3-PB	FBgn0036844	Regulation	Kinases/phosphatases	52799	(Phosphotyrosine protein) phosphatases II	CL0031	Phosphatase	PF00782.15	DSPc	Dual specificity phosphatase, catalytic domain	K04459	DUSP, MKP; dual specificity phosphatase	[EC:3.1.3.163.1.3.48]	GO:0004725	GO:0008138	GO:0016791	GO:0017017
ALHF_02757.g1625	2250	KA645758	Mediator complex	MED15-PA	FBgn0027592	Regulation	DNA-binding	47040	Kix domain of CBP (creb binding protein)	\N	\N	PF09606.5	Med15	ARC105 or Med15 subunit of Mediator complex non-fungal	K15157	MED15; mediator of RNA polymerase II transcription subunit 15	--	GO:0001104
ALHF_02761.g1627	714	KA645759	Proteasome subunit	Pros29-PA	FBgn0261394	Metabolism	Other enzymes	56235	N-terminal nucleophile aminohydrolases (Ntn hydrolases)	CL0052	NTN	PF00227.21	Proteasome	Proteasome subunit	K02728	PSMA4; 20S proteasome subunit alpha 3	[EC:3.4.25.1]	GO:0004175	GO:0004298
ALHF_02763.g1629	1230	KA645760	Sec34-like family	CG3907-PA	FBgn0034958	NONA	not annotated	NONA	NONA	CL0145	Golgi-transport	PF04136.10	Sec34	Sec34-like family	--	--	--
ALHF_02764.g1630	771	KA645761	Retinin	retinin-PA	FBgn0040074	NONA	not annotated	NONA	NONA	\N	\N	PF04527.7	Retinin_C	Drosophila Retinin like protein	--	--	--	GO:0003674
ALHF_02767.g1631	807	KA645762	hypothetical protein	CG16762-PA	FBgn0035343	NONA	not annotated	NONA	NONA	\N	\N	PF05267.7	DUF725	Protein of unknown function (DUF725)	--	--	--
ALHF_02768.g1632	612	KA645763	hypothetical protein	--	--	NONA	not annotated	NONA	NONA	--	--	no	--	annotation --	--	--	--
ALHF_02771.g1633	2640	KA645764	Myosin tail	Prm-PA	FBgn0003149	Intra-cellular processes	Cell motility	90257	Myosin rod fragments	\N	\N	PF01576.14	Myosin_tail_1	Myosin tail	--	--	--	GO:0003774	GO:0008307
ALHF_02772.g1634	3270	KA645765	hypothetical protein	CG15828-PC	FBgn0032136	NONA	not annotated	NONA	NONA	\N	\N	PF00094.20	VWD	von Willebrand factor type D domain	--	--	--
ALHF_02773.g1635	1257	KA645766	Actin	Arp66B-PA	FBgn0262716	Metabolism	Other enzymes	53067	Actin-like ATPase domain	CL0108	Actin_ATPase	PF00022.14	Actin	Actin	--	--	--	GO:0003779	GO:0005200	GO:0005524
ALHF_02774.g1636	3297	KA645767	hypothetical protein	Sobp-PA	FBgn0033654	NONA	not annotated	NONA	NONA	\N	\N	PF05650.6	DUF802	Domain of unknown function (DUF802)	--	--	--	GO:0008134
ALHF_02775.g1637	1719	KA645768	Major Facilitator Superfamily protein	CG6356-PA	FBgn0039178	Intra-cellular processes	Ion m/tr	103473	MFS general substrate transporter	CL0015	MFS	PF07690.11	MFS_1	Major Facilitator Superfamily	--	--	--	GO:0008513
ALHF_02776.g1638	2589	KA645769	Peptidase family M28	CG9416-PA	FBgn0034438	Intra-cellular processes	Proteases	53187	Zn-dependent exopeptidases	CL0035	Peptidase_MH	PF04389.12	Peptidase_M28	Peptidase family M28	--	--	--	GO:0008233
ALHF_02777.g1639	1419	KA645770	Alkaline phosphatase	CG10827-PA	FBgn0038845	Metabolism	Other enzymes	53649	Alkaline phosphatase-like	CL0088	Alk_phosphatase	PF00245.15	Alk_phosphatase	Alkaline phosphatase	K01077	E3.1.3.1, phoA, phoB; alkaline phosphatase	[EC:3.1.3.1]	GO:0004035
ALHF_02778.g1640	1284	KA645771	tumor Necrosis Factor family protein	egr-PA	FBgn0033483	Extra-cellular processes	Immune response	49842	TNF-like	CL0100	C1q_TNF	PF00229.13	TNF	TNF(Tumour Necrosis Factor) family	--	--	--	GO:0005164	GO:0005515
ALHF_02780.g1641	948	KA645772	Eukaryotic aspartyl protease	Bace-PA	FBgn0000527	Metabolism	Other enzymes	56801	Acetyl-CoA synthetase-like	CL0129	Peptidase_AA	PF00026.18	Asp	Eukaryotic aspartyl protease	--	--	--
ALHF_02782.g1642	1038	KA645773	LysM domain protein	CG12207-PF	FBgn0038220	Metabolism	Other enzymes	54106	LysM domain	CL0187	LysM	PF01476.15	LysM	LysM domain	--	--	--
ALHF_02783.g1643	978	KA645774	Sulfotransferase	CG5428-PB	FBgn0034887	General	Small molecule binding	52540	P-loop containing nucleoside triphosphate hydrolases	CL0023	P-loop_NTPase	PF00685.22	Sulfotransfer_1	Sulfotransferase domain	--	--	--	GO:0008146
ALHF_02784.g1644	1101	KA645775	protein kinase	MAPk-Ak2-PF	FBgn0013987	Regulation	Kinases/phosphatases	56112	Protein kinase-like (PK-like)	CL0016	PKinase	PF00069.20	Pkinase	Protein kinase domain	K04443	MAPKAPK2; mitogen-activated protein kinase-activated protein kinase 2	[EC:2.7.11.1]	GO:0004672	GO:0004674	GO:0005524
ALHF_02785.g1645	930	KA645776	PCI domain protein	Rpn9-PA	FBgn0028691	Regulation	DNA-binding	46785	Winged helix DNA-binding domain	CL0123	HTH	PF01399.22	PCI	PCI domain	K03039	PSMD13, RPN9; 26S proteasome regulatory subunit N9	--	GO:0004175
ALHF_02786.g1646	3090	KA645777	Importin-beta	Ranbp9-PA	FBgn0037894	General	General	48371	ARM repeat	CL0020	TPR	PF03810.14	IBN_N	Importin-beta N-terminal domain	--	--	--	GO:0005488	GO:0008536	GO:0008565
ALHF_02787.g1647	4962	KA645778	hypothetical protein	woc-PA	FBgn0010328	NONA	not annotated	NONA	NONA	\N	\N	PF12012.3	DUF3504	Domain of unknown function (DUF3504)	--	--	--	GO:0003677	GO:0003682	GO:0005515	GO:0008270
ALHF_02788.g1648	1506	KA645779	hypothetical protein	Nmd3-PA	FBgn0023542	NONA	not annotated	NONA	NONA	\N	\N	PF04981.8	NMD3	NMD3 family	K07562	NMD3; nonsense-mediated mRNA decay protein 3	--	GO:0003729
ALHF_02789.g1649	1380	KA645780	Epoxide hydrolase	Jheh3-PA	FBgn0034406	Metabolism	Other enzymes	53474	alpha/beta-Hydrolases	CL0028	AB_hydrolase	PF06441.7	EHN	Epoxide hydrolase N terminus	K10719	JHEH; juvenile hormone epoxide hydrolase	--	GO:0004301	GO:0008096	GO:0033961
ALHF_02790.g1650	978	KA645781	Interferon-related developmental regulator (IFRD)	CG5612-PA	FBgn0039529	NONA	not annotated	NONA	NONA	CL0020	TPR	PF05004.8	IFRD	Interferon-related developmental regulator (IFRD)	--	--	--
ALHF_02791.g1651	1392	KA645782	Cytochrome P450	Cyp6a21-PA	FBgn0033981	Metabolism	Redox	48264	Cytochrome P450	\N	\N	PF00067.17	p450	Cytochrome P450	K15002	CYP6; cytochrome P450, family 6	[EC:1.14.-.-]	GO:0009055	GO:0016705	GO:0020037
ALHF_02795.g1652	967	KA650029	Thrombospondin type 3 repeat protein	CG9297-PA	FBgn0038181	General	Small molecule binding	52540	P-loop containing nucleoside triphosphate hydrolases	\N	\N	PF02412.13	TSP_3	Thrombospondin type 3 repeat	--	--	--
ALHF_02796.g1653	661	KA650030	Thrombospondin type 3 repeat protein	CG9297-PA	FBgn0038181	General	Small molecule binding	52540	P-loop containing nucleoside triphosphate hydrolases	\N	\N	PF02412.13	TSP_3	Thrombospondin type 3 repeat	--	--	--
ALHF_02797.g1654	861	KA645783	Trypsin	CG17475-PA	FBgn0038481	Intra-cellular processes	Proteases	50494	Trypsin-like serine proteases	CL0124	Peptidase_PA	PF00089.21	Trypsin	Trypsin	--	--	--	GO:0004252
ALHF_02798.g1655	2187	KA645784	Helicase associated domain (HA2)	CG11107-PA	FBgn0033160	General	Small molecule binding	52540	P-loop containing nucleoside triphosphate hydrolases	\N	\N	PF04408.18	HA2	Helicase associated domain (HA2)	K12820	DHX15, PRP43; pre-mRNA-splicing factor ATP-dependent RNA helicase DHX15/PRP43	[EC:3.6.4.13]	GO:0003676	GO:0003724	GO:0004004	GO:0005524	GO:0008026
ALHF_02799.g1656	1260	KA645785	Septin	Sep2-PA	FBgn0014029	General	Small molecule binding	52540	P-loop containing nucleoside triphosphate hydrolases	CL0023	P-loop_NTPase	PF00735.13	Septin	Septin	--	--	--
ALHF_02800.g1657	1665	KA645786	Major Facilitator Superfamily protein	CG31272-PA	FBgn0051272	Intra-cellular processes	Ion m/tr	103473	MFS general substrate transporter	CL0015	MFS	PF07690.11	MFS_1	Major Facilitator Superfamily	--	--	--	GO:0005215	GO:0016298
ALHF_02801.g1658	3030	KA645787	Proteasome/cyclosome repeat protein	Rpn2-PA	FBgn0028692	General	General	48371	ARM repeat	CL0020	TPR	PF01851.17	PC_rep	Proteasome/cyclosome repeat	K03032	PSMD1, RPN2; 26S proteasome regulatory subunit N2	--	GO:0004175	GO:0005488	GO:0030234
ALHF_02802.g1659	2640	KA645788	Ankyrin	iPLA2-VIA-PA	FBgn0036053	Metabolism	Transferases	52151	FabD/lysophospholipase-like	CL0465	Ank	PF12796.2	Ank_2	Ankyrin repeats (3 copies)	K01047	PLA2G; phospholipase A2	[EC:3.1.1.4]	GO:0047499
ALHF_02803.g1660	1242	KA645789	Sec7 domain protein	step-PD	FBgn0086779	Regulation	Other regulatory function	48425	Sec7 domain	\N	\N	PF01369.15	Sec7	Sec7 domain	--	--	--	GO:0005086	GO:0005543
ALHF_02804.g1661	1104	KA645790	hypothetical protein	insc-PA	FBgn0011674	General	General	48371	ARM repeat	\N	\N	PF09758.4	FPL	Uncharacterised conserved protein	--	--	--	GO:0005515	GO:0008093
ALHF_02805.g1662	1284	KA645791	Interferon-related developmental regulator (IFRD)	CG31694-PA	FBgn0051694	General	General	48371	ARM repeat	CL0020	TPR	PF05004.8	IFRD	Interferon-related developmental regulator (IFRD)	--	--	--	GO:0005488
ALHF_02806.g1663	1113	KA645792	Mitochondrial carrier protein	CG4995-PB	FBgn0032219	Intra-cellular processes	Transport	103506	Mitochondrial carrier	\N	\N	PF00153.22	Mito_carr	Mitochondrial carrier protein	K15109	SLC25A20_29, CACT, CACL, CRC1; solute carrier family 25 (mitochondrial carnitine/acylcarnitine transporter), member 20/29	--	GO:0005488	GO:0022857
ALHF_02807.g1664	1044	KA645793	Serpin (serine protease inhibitor)	Spn43Aa-PA	FBgn0000008	Regulation	Signal transduction	50156	PDZ domain-like	\N	\N	PF00079.15	Serpin	Serpin (serine protease inhibitor)	--	--	--
ALHF_02808.g1665	1005	KA650031	AIR synthase protein	Sps2-PC	FBgn0032224	Metabolism	Other enzymes	56042	PurM C-terminal domain-like	\N	\N	PF02769.17	AIRS_C	AIR synthase related protein, C-terminal domain	K01008	selD, SEPHS; selenide, water dikinase	[EC:2.7.9.3]	GO:0004756	GO:0005524	GO:0017076
ALHF_02809.g1666	363	KA645794	Photosystem 2 polypeptide PsbR	CG11035-PA	FBgn0037544	Intra-cellular processes	Protein modification	46565	Chaperone J-domain	\N	\N	PF04725.7	PsbR	Photosystem II 10 kDa polypeptide PsbR	--	--	--	GO:0031072	GO:0051082	GO:0051087
ALHF_02812.g1667	480	KA645795	CHCH domain protein	CG5010-PA	FBgn0260747	NONA	not annotated	NONA	NONA	CL0351	CHCH	PF06747.8	CHCH	CHCH domain	--	--	--
ALHF_02813.g1668	1749	KA645796	tRNA synthetases class 2 (D, K and N)	Aats-lys-PA	FBgn0027084	Metabolism	Coenzyme m/tr	55681	Class II aaRS and biotin synthetases	CL0040	tRNA_synt_II	PF00152.15	tRNA-synt_2	tRNA synthetases class II (D, K and N)	K04567	KARS, lysS; lysyl-tRNA synthetase, class II	[EC:6.1.1.6]	GO:0003676	GO:0004824	GO:0005524
ALHF_02814.g1669	3624	KA645797	Sororin protein	--	--	NONA	not annotated	NONA	NONA	\N	\N	PF09666.5	Sororin	Sororin protein	--	--	--
ALHF_02815.g1670	711	KA645798	Translation initiation factor eIF3 subunit	Adam-PA	FBgn0027619	NONA	not annotated	NONA	NONA	\N	\N	PF08597.5	eIF3_subunit	Translation initiation factor eIF3 subunit	K03245	EIF3J; translation initiation factor 3 subunit J	--	GO:0003743
ALHF_02816.g1671	1440	KA645799	UDP-glucose/GDP-mannose dehydrogenase	sgl-PA	FBgn0261445	General	Small molecule binding	51735	NAD(P)-binding Rossmann-fold domains	CL0063	NADP_Rossmann	PF03721.9	UDPG_MGDP_dh_N	UDP-glucose/GDP-mannose dehydrogenase family, NAD binding domain	K00012	UGDH, ugd; UDPglucose 6-dehydrogenase	[EC:1.1.1.22]	GO:0003979	GO:0051287
ALHF_02817.g1672	780	KA645800	Nucleosome assembly protein (NAP)	Set-PA	FBgn0086367	NONA	not annotated	NONA	NONA	\N	\N	PF00956.13	NAP	Nucleosome assembly protein (NAP)	K11290	SET, TAF1, I2PP2A; template-activating factor I	--
ALHF_02818.g1673	1245	KA645801	Ecdysteroid kinase	CG31974-PB	FBgn0051974	Regulation	Kinases/phosphatases	56112	Protein kinase-like (PK-like)	CL0016	PKinase	PF02958.15	EcKinase	Ecdysteroid kinase	--	--	--	GO:0016772
ALHF_02819.g1674	819	KA645802	Proteasome subunit	Prosbeta2-PA	FBgn0023174	Metabolism	Other enzymes	56235	N-terminal nucleophile aminohydrolases (Ntn hydrolases)	CL0052	NTN	PF00227.21	Proteasome	Proteasome subunit	K02739	PSMB7; 20S proteasome subunit beta 2	[EC:3.4.25.1]	GO:0004175	GO:0004298
ALHF_02820.g1675	1587	KA645803	Acetyl-coenzyme A transporter 1	CG9706-PB	FBgn0036662	Intra-cellular processes	Ion m/tr	103473	MFS general substrate transporter	CL0015	MFS	PF13000.2	Acatn	Acetyl-coenzyme A transporter 1	K03372	ACATN, SLC33A1; MFS transporter, PAT family, solute carrier family 33 (acetyl-CoA transportor), member 1	[EC:2.3.1.-]	GO:0008521
ALHF_02821.g1676	1431	KA645804	hypothetical protein	Nmd3-PA	FBgn0023542	NONA	not annotated	NONA	NONA	\N	\N	PF04981.8	NMD3	NMD3 family	K07562	NMD3; nonsense-mediated mRNA decay protein 3	--
ALHF_02823.g1677	3771	KA645805	Fibronectin type 3	dome-PA	FBgn0000527	Metabolism	Other enzymes	56801	Acetyl-CoA synthetase-like	CL0159	E-set	PF00041.16	fn3	Fibronectin type III domain	--	--	--
ALHF_02824.g1678	915	KA645806	Carbohydrate kinase	CG10424-PA	FBgn0036848	Metabolism	Other enzymes	53613	Ribokinase-like	CL0118	Ribokinase	PF01256.12	Carb_kinase	Carbohydrate kinase	--	--	--
ALHF_02825.g1679	1068	KA645807	BadF/BadG/BcrA/BcrD ATPase family	CG6218-PA	FBgn0038321	Metabolism	Other enzymes	53067	Actin-like ATPase domain	CL0108	Actin_ATPase	PF01869.15	BcrAD_BadFG	BadF/BadG/BcrA/BcrD ATPase family	K00884	nagK, NAGK; N-acetylglucosamine kinase	[EC:2.7.1.59]
ALHF_02827.g1681	1503	KA645808	tRNA synthetase	CG17259-PA	FBgn0031497	Metabolism	Coenzyme m/tr	55681	Class II aaRS and biotin synthetases	CL0040	tRNA_synt_II	PF00587.20	tRNA-synt_2b	tRNA synthetase class II core domain (G, H, P, S and	K01875	SARS, serS; seryl-tRNA synthetase	[EC:6.1.1.11]	GO:0004828	GO:0005524
ALHF_02829.g1682	4482	KA645809	hypothetical protein	CG8486-PI	FBgn0031993	NONA	not annotated	NONA	NONA	\N	\N	PF12166.3	DUF3595	Protein of unknown function (DUF3595)	--	--	--
ALHF_02830.g1683	2571	KA645810	Ion transport protein	sei-PB	FBgn0003353	Intra-cellular processes	Ion m/tr	81324	Voltage-gated potassium channels	CL0030	Ion_channel	PF00520.26	Ion_trans	Ion transport protein	K05322	KCNHN; potassium voltage-gated channel Eag-related subfamily H, invertebrate	--	GO:0005249
ALHF_02831.g1684	906	KA645811	Phosphorylase	CG17224-PC	FBgn0031489	Metabolism	Nucleotide m/tr	53167	Purine and uridine phosphorylases	CL0408	PUP	PF01048.15	PNP_UDP_1	Phosphorylase superfamily	K00757	E2.4.2.3, udp; uridine phosphorylase	[EC:2.4.2.3]	GO:0004850
ALHF_02832.g1685	948	KA645812	Transcription factor 2A, alpha/beta subunit	CG14995-PH	FBgn0035497	General	General	52058	L domain-like	\N	\N	PF03153.8	TFIIA	Transcription factor IIA, alpha/beta subunit	--	--	--
ALHF_02833.g1686	525	KA645813	Winged helix-turn-helix DNA-binding protein	--	--	NONA	not annotated	NONA	NONA	CL0123	HTH	PF13693.1	HTH_35	Winged helix-turn-helix DNA-binding	--	--	--
ALHF_02834.g1687	2217	KA650032	Electron transfer DM13	Skeletor-PE	FBgn0262717	NONA	not annotated	NONA	NONA	\N	\N	PF10517.4	DM13	Electron transfer DM13	--	--	--	GO:0004500	GO:0005198
ALHF_02835.g1688	576	KA645814	Enoyl-CoA hydratase/isomerase	CG8778-PA	FBgn0033761	Intra-cellular processes	Proteases	52096	ClpP/crotonase	CL0127	ClpP_crotonase	PF00378.15	ECH	Enoyl-CoA hydratase/isomerase family	K05607	AUH; methylglutaconyl-CoA hydratase	[EC:4.2.1.18]	GO:0004300	GO:0017091
ALHF_02837.g1689	582	KA645815	hypothetical protein	loj-PF	FBgn0061492	General	Ligand binding	101576	Supernatant protein factor (SPF), C-terminal domain	CL0521	GOLD-like	PF01105.19	EMP24_GP25L	emp24/gp25L/p24 family/GOLD	--	--	--
ALHF_02839.g1691	3765	KA645816	TATA element modulatory factor 1 DNA binding protein	stumps-PC	FBgn0020299	NONA	not annotated	NONA	NONA	\N	\N	PF12329.3	TMF_DNA_bd	TATA element modulatory factor 1 DNA binding	--	--	--
ALHF_02840.g1692	1392	KA645817	RNA recognition protein	Rox8-PC	FBgn0005649	Regulation	RNA binding, m/tr	54928	RNA-binding domain, RBD	CL0221	RRM	PF00076.17	RRM_1	RNA recognition motif. (a.k.a. RRM, RBD, or RNP domain)	K13201	TIA1, TIAL1; nucleolysin TIA-1/TIAR	--	GO:0000166	GO:0003676	GO:0003729	GO:0008143
ALHF_02842.g1693	2061	KA645818	hypothetical protein	--	--	NONA	not annotated	NONA	NONA	--	--	no	--	annotation --	--	--	--
ALHF_02843.g1694	969	KA650033	SRP40	Nopp140-PB	FBgn0037137	NONA	not annotated	NONA	NONA	\N	\N	PF05022.7	SRP40_C	SRP40, C-terminal domain	--	--	--
ALHF_02844.g1695	957	KA645819	RNA recognition protein	CG4612-PC	FBgn0035016	Regulation	RNA binding, m/tr	54928	RNA-binding domain, RBD	CL0221	RRM	PF00076.17	RRM_1	RNA recognition motif. (a.k.a. RRM, RBD, or RNP domain)	--	--	--	GO:0000166	GO:0003729	GO:0008143
ALHF_02845.g1696	1518	KA645820	Cytochrome P450	Cyp6u1-PA	FBgn0033121	Metabolism	Redox	48264	Cytochrome P450	\N	\N	PF00067.17	p450	Cytochrome P450	--	--	--	GO:0009055	GO:0016705	GO:0020037
ALHF_02846.g1697	1842	KA645821	Peptidase family M1	CG10602-PE	FBgn0032721	NONA	not annotated	NONA	NONA	CL0126	Peptidase_MA	PF01433.15	Peptidase_M1	Peptidase family M1	K01254	E3.3.2.6, LTA4H; leukotriene-A4 hydrolase	[EC:3.3.2.6]	GO:0003735	GO:0004463	GO:0008237	GO:0008270
ALHF_02847.g1698	2928	KA645822	Dynamin	opa1-like-PA	FBgn0000527	Metabolism	Other enzymes	56801	Acetyl-CoA synthetase-like	CL0023	P-loop_NTPase	PF00350.18	Dynamin_N	Dynamin family	--	--	--
ALHF_02848.g1699	1719	KA645823	RNA recognition protein	aret-PC	FBgn0000114	Regulation	RNA binding, m/tr	54928	RNA-binding domain, RBD	CL0221	RRM	PF00076.17	RRM_1	RNA recognition motif. (a.k.a. RRM, RBD, or RNP domain)	K02177	BRU; bruno	--	GO:0000166	GO:0003723	GO:0003729	GO:0003730	GO:0005515
ALHF_02849.g1700	1926	KA645824	Glycosyl transferase	CG31915-PA	FBgn0051915	Metabolism	Transferases	53448	Nucleotide-diphospho-sugar transferases	CL0110	GT-A	PF01755.12	Glyco_transf_25	Glycosyltransferase family 25 (LPS biosynthesis protein)	K11703	GLT25D; collagen beta-1,O-galactosyltransferase	[EC:2.4.1.50]	GO:0008475
ALHF_02850.g1701	456	KA645825	Ubiquitin-conjugating enzyme	ben-PB	FBgn0000173	Intra-cellular processes	Protein modification	54495	UBC-like	CL0208	UBC	PF00179.21	UQ_con	Ubiquitin-conjugating enzyme	K10580	UBE2N, BLU, UBC13; ubiquitin-conjugating enzyme E2 N	[EC:6.3.2.19]	GO:0004842	GO:0016881
ALHF_02851.g1702	381	KA645826	haloacid dehalogenase-like hydrolase	cl-PA	FBgn0000318	Metabolism	Redox	52833	Thioredoxin-like	CL0172	Thioredoxin	PF06110.6	DUF953	Eukaryotic protein of unknown function (DUF953)	--	--	--
ALHF_02852.g1703	1215	KA645827	Caspase	Nc-PA	FBgn0026404	Intra-cellular processes	Proteases	52129	Caspase-like	CL0093	Peptidase_CD	PF00656.17	Peptidase_C14	Caspase domain	K04489	CASPN; caspase invertebrate, apoptosis-related cysteine protease	[EC:3.4.22.-]	GO:0004175	GO:0004197	GO:0042803
ALHF_02853.g1704	1854	KA645828	putative transmembrane and coiled-coil 2 protein	CG1021-PH	FBgn0037443	NONA	not annotated	NONA	NONA	\N	\N	PF10267.4	Tmemb_cc2	Predicted transmembrane and coiled-coil 2 protein	--	--	--	GO:0003674
ALHF_02854.g1705	1260	KA645829	Ecdysteroid kinase	CHKov1-PE	FBgn0045761	Regulation	Kinases/phosphatases	56112	Protein kinase-like (PK-like)	CL0016	PKinase	PF02958.15	EcKinase	Ecdysteroid kinase	--	--	--
ALHF_02855.g1706	1299	KA645830	S-adenosyl-L-homocysteine hydrolase	Ahcy13-PA	FBgn0014455	Metabolism	Redox	52283	Formate/glycerate dehydrogenase catalytic domain-like	CL0325	Form_Glyc_dh	PF05221.12	AdoHcyase	S-adenosyl-L-homocysteine hydrolase	K01251	E3.3.1.1, ahcY; adenosylhomocysteinase	[EC:3.3.1.1]	GO:0004013
ALHF_02856.g1707	708	KA645831	MOSC domain protein	CG1665-PA	FBgn0033451	Other	Unknown function	141673	MOSC N-terminal domain-like	\N	\N	PF03473.12	MOSC	MOSC domain	--	--	--	GO:0003824	GO:0030151	GO:0030170
ALHF_02857.g1708	594	KA645832	hypothetical protein	--	--	NONA	not annotated	NONA	NONA	--	--	no	--	annotation --	--	--	--
ALHF_02860.g1709	1632	KA645833	Septin	pnut-PA	FBgn0086367	NONA	not annotated	NONA	NONA	CL0023	P-loop_NTPase	PF00735.13	Septin	Septin	--	--	--
ALHF_02863.g1710	818	KA650034	Sulfotransferase domain protein	CG5428-PB	FBgn0034887	General	Small molecule binding	52540	P-loop containing nucleoside triphosphate hydrolases	CL0023	P-loop_NTPase	PF00685.22	Sulfotransfer_1	Sulfotransferase domain	--	--	--
ALHF_02866.g1712	3381	KA645834	TPR repeat protein	CG2469-PA	FBgn0035205	General	Protein interaction	48452	TPR-like	CL0020	TPR	PF13414.1	TPR_11	TPR repeat	K15176	CTR9; RNA polymerase-associated protein CTR9	--	GO:0005488
ALHF_02867.g1713	4731	KA645835	Adenylate and Guanylate cyclase	CG42637-PC	FBgn0261360	Regulation	DNA-binding	53822	Periplasmic binding protein-like I	CL0276	Nucleot_cyclase	PF00211.15	Guanylate_cyc	Adenylate and Guanylate cyclase catalytic domain	--	--	--	GO:0004672	GO:0005524	GO:0016849
ALHF_02868.g1714	444	KA645836	Mago nashi protein	mago-PA	FBgn0041171	General	General	50978	WD40 repeat-like	\N	\N	PF02792.9	Mago_nashi	Mago nashi protein	K12877	MAGOH; protein mago nashi	--	GO:0004842	GO:0030332
ALHF_02872.g1715	3021	KA645837	hypothetical protein	Cen-PB	FBgn0032876	NONA	not annotated	NONA	NONA	--	--	--	--	--	--	--	--	GO:0005515
ALHF_02873.g1716	1854	KA645838	Calicivirus coat protein	Cen-PB	FBgn0032876	NONA	not annotated	NONA	NONA	\N	\N	PF08435.6	Calici_coat_C	Calicivirus coat protein C-terminal	--	--	--
ALHF_02875.g1717	1401	KA645839	Histone acetyltransferases subunit 3	dik-PA	FBgn0030891	NONA	not annotated	NONA	NONA	\N	\N	PF10198.4	Ada3	Histone acetyltransferases subunit 3	K11315	TADA3, ADA3, NGG1; transcriptional adapter 3	--	GO:0003682	GO:0004402
ALHF_02881.g1718	1938	KA645840	BTB/POZ domain protein	mod(mdg4)-PAC	FBgn0002781	General	Protein interaction	54695	POZ domain	CL0033	POZ	PF00651.26	BTB	BTB/POZ domain	--	--	--	GO:0003682	GO:0005515	GO:0008195
ALHF_02882.g1719	1191	KA645841	Cytochrome P450	Cyp28a5-PA	FBgn0028940	Metabolism	Redox	48264	Cytochrome P450	\N	\N	PF00067.17	p450	Cytochrome P450	K15005	CYP28; cytochrome P450, family 28	[EC:1.14.-.-]	GO:0004497	GO:0009055	GO:0016705	GO:0020037
ALHF_02883.g1720	921	KA645842	Elongation factor TS	CG6412-PA	FBgn0032646	Information	Translation	54713	Elongation factor Ts (EF-Ts), dimerisation domain	\N	\N	PF00889.14	EF_TS	Elongation factor TS	K02357	tsf, TSFM; elongation factor Ts	--	GO:0003746
ALHF_02884.g1721	591	KA645843	cuticle protein	Cpr62Bb-PB	FBgn0000153	Metabolism	Transferases	53383	PLP-dependent transferases	\N	\N	PF00379.18	Chitin_bind_4	Insect cuticle protein	--	--	--
ALHF_02885.g1722	1062	KA645844	protein kinase	gish-PJ	FBgn0250823	Regulation	Kinases/phosphatases	56112	Protein kinase-like (PK-like)	CL0016	PKinase	PF00069.20	Pkinase	Protein kinase domain	K08958	CSNK1G; casein kinase 1, gamma	[EC:2.7.11.1]	GO:0004674	GO:0005524
ALHF_02887.g1723	1122	KA645845	protein kinase	gish-PK	FBgn0250823	Regulation	Kinases/phosphatases	56112	Protein kinase-like (PK-like)	CL0016	PKinase	PF00069.20	Pkinase	Protein kinase domain	K08958	CSNK1G; casein kinase 1, gamma	[EC:2.7.11.1]
ALHF_02889.g1724	5961	KA645846	Ankyrin	mask-PC	FBgn0043884	General	Protein interaction	48403	Ankyrin repeat	CL0465	Ank	PF12796.2	Ank_2	Ankyrin repeats (3 copies)	--	--	--	GO:0003723	GO:0005200
ALHF_02890.g1725	5847	KA645847	Oxygenase domain of the 2OGFeDO superfamily	CG43444-PD	FBgn0263392	NONA	not annotated	NONA	NONA	CL0029	Cupin	PF12851.2	Tet_JBP	Oxygenase domain of the 2OGFeDO superfamily	--	--	--	GO:0003677	GO:0008270
ALHF_02891.g1726	1392	KA645848	EF hand protein	CG4662-PC	FBgn0038735	General	General	47473	EF-hand	CL0220	EF_hand	PF13833.1	EF_hand_6	EF-hand domain pair	--	--	--	GO:0005509
ALHF_02892.g1727	1773	KA645849	Sodium:solute symporter family protein	CG6723-PA	FBgn0037895	NONA	not annotated	NONA	NONA	CL0062	APC	PF00474.12	SSF	Sodium:solute symporter family	--	--	--	GO:0008507
ALHF_02893.g1728	489	KA650035	hypothetical protein	CtBP-PE	FBgn0020496	Metabolism	Redox	52283	Formate/glycerate dehydrogenase catalytic domain-like	--	--	--	--	--	K04496	CTBP; C-terminal binding protein	--	GO:0003713	GO:0003714	GO:0005515	GO:0008022	GO:0008134	GO:0016616	GO:0042803	GO:0051287	GO:0070491
ALHF_02896.g1730	385	KA650036	hypothetical protein	--	--	NONA	not annotated	NONA	NONA	\N	\N	PF09007.6	EBP50_C-term	EBP50, C-terminal	--	--	--
ALHF_02898.g1732	753	KA645850	Eukaryotic-type carbonic anhydrase	CG11284-PA	FBgn0030056	Metabolism	Other enzymes	51069	Carbonic anhydrase	\N	\N	PF00194.16	Carb_anhydrase	Eukaryotic-type carbonic anhydrase	K01672	E4.2.1.1; carbonic anhydrase	[EC:4.2.1.1]	GO:0004089
ALHF_02899.g1733	5790	KA645851	BRO1-like domain protein	mop-PA	FBgn0086679	Intra-cellular processes	Proteases	69322	Tricorn protease domain 2	\N	\N	PF03097.13	BRO1	BRO1-like domain	K01104	E3.1.3.48; protein-tyrosine phosphatase	[EC:3.1.3.48]
ALHF_02900.g1734	1455	KA650037	hypothetical protein	--	--	NONA	not annotated	NONA	NONA	--	--	no	--	annotation --	--	--	--
ALHF_02903.g1735	1218	KA645852	Double stranded RNA binding protein	CG8578-PA	FBgn0030699	NONA	not annotated	NONA	NONA	\N	\N	PF09738.4	DUF2051	Double stranded RNA binding protein (DUF2051)	--	--	--
ALHF_02904.g1736	1929	KA645853	Calcium-activated chloride channel	CG10353-PE	FBgn0030349	NONA	not annotated	NONA	NONA	CL0416	Anoctamin-like	PF04547.7	Anoctamin	Calcium-activated chloride channel	--	--	--
ALHF_02905.g1737	1833	KA645854	ABC transporter	pix-PB	FBgn0086706	General	Small molecule binding	52540	P-loop containing nucleoside triphosphate hydrolases	CL0023	P-loop_NTPase	PF00005.22	ABC_tran	ABC transporter	K06174	ABCE1; ATP-binding cassette, sub-family E, member 1	--	GO:0005524	GO:0008428	GO:0009055	GO:0016887	GO:0043024	GO:0051536
ALHF_02909.g1738	453	KA645855	hypothetical protein	CG13220-PA	FBgn0033608	NONA	not annotated	NONA	NONA	--	--	--	--	--	--	--	--
ALHF_02911.g1739	831	KA650038	bZIP transcription factor	CrebB-17A-PN	FBgn0014467	Regulation	DNA-binding	57959	Leucine zipper domain	CL0018	bZIP	PF00170.16	bZIP_1	bZIP transcription factor	K09050	CREBN; cAMP response element-binding protein, invertebrate	--	GO:0003677	GO:0003700	GO:0043565	GO:0046983
ALHF_02912.g1740	1929	KA645856	Zinc finger protein	CG8929-PC	FBgn0034504	NONA	not annotated	NONA	NONA	\N	\N	PF12417.3	DUF3669	Zinc finger protein	--	--	--
ALHF_02913.g1741	1632	KA645857	TCP-1/cpn60 chaperonin family protein	Cct5-PA	FBgn0010621	Intra-cellular processes	Protein modification	48592	GroEL equatorial domain-like	\N	\N	PF00118.19	Cpn60_TCP1	TCP-1/cpn60 chaperonin family	K09497	CCT5; T-complex protein 1 subunit epsilon	--	GO:0005524	GO:0042623	GO:0051082
ALHF_02914.g1742	1464	KA645858	Prolyl 4-Hydroxylase alpha-subunit	PH4alphaEFB-PA	FBgn0039776	General	Protein interaction	48452	TPR-like	\N	\N	PF08336.6	P4Ha_N	Prolyl 4-Hydroxylase alpha-subunit, N-terminal region	K00472	E1.14.11.2; prolyl 4-hydroxylase	[EC:1.14.11.2]	GO:0004656	GO:0005506	GO:0016702	GO:0031418
ALHF_02915.g1743	5238	KA645859	hypothetical protein	fs(1)h-PF	FBgn0004656	Regulation	DNA-binding	47370	Bromodomain	\N	\N	PF00439.20	Bromodomain	Bromodomain	--	--	--
ALHF_02916.g1744	2068	KA650039	hypothetical protein	gpp-PE	FBgn0261972	NONA	not annotated	NONA	NONA	\N	\N	PF08648.7	DUF1777	Protein of unknown function (DUF1777)	K11427	DOT1L, DOT1; histone-lysine N-methyltransferase, H3 lysine-79 specific	[EC:2.1.1.43]
ALHF_02917.g1745	2133	KA645860	Diacylglycerol kinase	Cerk-PB	FBgn0037315	Metabolism	Other enzymes	111331	NAD kinase/diacylglycerol kinase-like	CL0240	PFK	PF00781.19	DAGK_cat	Diacylglycerol kinase catalytic domain	K04715	E2.7.1.138, CERK; ceramide kinase	[EC:2.7.1.138]	GO:0001729	GO:0004143	GO:0017050
ALHF_02919.g1747	3699	KA645861	TLD protein	l(3)82Fd-PJ	FBgn0013576	Metabolism	Other enzymes	54106	LysM domain	\N	\N	PF07534.11	TLD	TLD	--	--	--
ALHF_02921.g1748	1056	KA645862	NAD dependent epimerase/dehydratase family	Gale-PB	FBgn0035147	General	Small molecule binding	51735	NAD(P)-binding Rossmann-fold domains	CL0063	NADP_Rossmann	PF01370.16	Epimerase	NAD dependent epimerase/dehydratase family	K01784	galE, GALE; UDP-glucose 4-epimerase	[EC:5.1.3.2]	GO:0000166	GO:0003978	GO:0050662
ALHF_02923.g1749	780	KA645863	Ribosomal protein L10	mRpL10-PA	FBgn0031231	NONA	not annotated	NONA	NONA	\N	\N	PF00466.15	Ribosomal_L10	Ribosomal protein L10	--	--	--	GO:0003735
ALHF_02924.g1750	756	KA645864	Fibrinogen	CG8642-PA	FBgn0033312	Extra-cellular processes	Blood clotting	56496	Fibrinogen C-terminal domain-like	CL0422	Fibrinogen_C	PF00147.13	Fibrinogen_C	Fibrinogen beta and gamma chains, C-terminal globular domain	--	--	--	GO:0005102
ALHF_02927.g1751	2793	KA645865	FAD dependent oxidoreductase	CG3626-PA	FBgn0029706	Metabolism	Other enzymes	103025	Folate-binding domain	CL0063	NADP_Rossmann	PF01266.19	DAO	FAD dependent oxidoreductase	--	--	--	GO:0004047	GO:0016491	GO:0019909
ALHF_02928.g1752	1743	KA645866	Gamma-glutamyltranspeptidase	Ggt-1-PA	FBgn0030932	Metabolism	Other enzymes	56235	N-terminal nucleophile aminohydrolases (Ntn hydrolases)	CL0052	NTN	PF01019.16	G_glu_transpept	Gamma-glutamyltranspeptidase	K00681	ggt; gamma-glutamyltranspeptidase	[EC:2.3.2.2]	GO:0003840
ALHF_02929.g1753	1192	KA650040	Nin one binding protein	CG2972-PA	FBgn0030177	Regulation	RNA binding, m/tr	144206	NOB1 zinc finger-like	CL0167	Zn_Beta_Ribbon	PF08772.6	NOB1_Zn_bind	Nin one binding (NOB1) Zn-ribbon like	K11883	NOB1; RNA-binding protein NOB1	--
ALHF_02930.g1754	2316	KA645867	ABC-2 type transporter	CG17646-PA	FBgn0031362	General	Small molecule binding	52540	P-loop containing nucleoside triphosphate hydrolases	CL0181	ABC-2	PF01061.19	ABC2_membrane	ABC-2 type transporter	--	--	--	GO:0005215	GO:0005524	GO:0042626
ALHF_02932.g1755	1020	KA645868	N-terminal domain of ribose phosphate pyrophosphokinase	CG6767-PB	FBgn0036030	Metabolism	Nucleotide m/tr	53271	PRTase-like	\N	\N	PF13793.1	Pribosyltran_N	N-terminal domain of ribose phosphate pyrophosphokinase	K00948	PRPS, prsA; ribose-phosphate pyrophosphokinase	[EC:2.7.6.1]	GO:0000287	GO:0004749
ALHF_02933.g1756	957	KA645869	N-terminal domain of ribose phosphate pyrophosphokinase	CG6767-PA	FBgn0036030	Metabolism	Nucleotide m/tr	53271	PRTase-like	\N	\N	PF13793.1	Pribosyltran_N	N-terminal domain of ribose phosphate pyrophosphokinase	K00948	PRPS, prsA; ribose-phosphate pyrophosphokinase	[EC:2.7.6.1]
ALHF_02937.g1759	1023	KA650041	Sodium:solute symporter family protein	CG10444-PA	FBgn0034494	NONA	not annotated	NONA	NONA	CL0062	APC	PF00474.12	SSF	Sodium:solute symporter family	K14388	SLC5A8_12, SMCT; solute carrier family 5 (sodium-coupled monocarboxylate transporter), member 8/12	--	GO:0008523
ALHF_02938.g1760	321	KA650042	Tir chaperone protein	CG15735-PA	FBgn0030364	NONA	not annotated	NONA	NONA	CL0097	TypeIII_Chap	PF05932.8	CesT	Tir chaperone protein (CesT) family	--	--	--
ALHF_02939.g1761	1404	KA645870	TIR domain protein	Myd88-PA	FBgn0033402	Regulation	Signal transduction	52200	Toll/Interleukin receptor TIR domain	CL0173	STIR	PF01582.15	TIR	TIR domain	K04729	MYD88; myeloid differentiation primary response protein MyD88	--	GO:0005121	GO:0005515
ALHF_02940.g1762	510	KA645871	AIG2-like family protein	Tina-1-PA	FBgn0035083	Other	Unknown function	110857	Gamma-glutamyl cyclotransferase-like	CL0278	AIG2	PF06094.7	AIG2	AIG2-like family	--	--	--	GO:0008307
ALHF_02941.g1763	1323	KA645872	protein kinase	dco-PC	FBgn0002413	Regulation	Kinases/phosphatases	56112	Protein kinase-like (PK-like)	CL0016	PKinase	PF00069.20	Pkinase	Protein kinase domain	K08960	CSNK1E; casein kinase 1, epsilon	[EC:2.7.11.1]	GO:0004674	GO:0005524	GO:0016301
ALHF_02942.g1764	693	KA645873	Alpha/beta hydrolase	CG5377-PA	FBgn0038974	Metabolism	Other enzymes	53474	alpha/beta-Hydrolases	CL0028	AB_hydrolase	PF12697.2	Abhydrolase_6	Alpha/beta hydrolase family	--	--	--	GO:0017171
ALHF_02943.g1765	1542	KA645874	N-terminal region of micro-spherule protein	Rcd5-PA	FBgn0035489	Regulation	DNA-binding	49879	SMAD/FHA domain	\N	\N	PF13325.1	MCRS_N	N-terminal region of micro-spherule protein	K11674	MCRS1, INO80Q; microspherule protein 1	--
ALHF_02944.g1766	3216	KA645875	Ulp1 protease family protein	CG10107-PC	FBgn0035713	Intra-cellular processes	Proteases	54001	Cysteine proteinases	CL0134	Peptidase_CE	PF02902.14	Peptidase_C48	Ulp1 protease family, C-terminal catalytic domain	--	--	--	GO:0008234
ALHF_02945.g1767	978	KA645876	Fork head domain protein	foxo-PC	FBgn0038197	NONA	not annotated	NONA	NONA	\N	\N	PF00250.13	Fork_head	Fork head domain	--	--	--
ALHF_02945.g1768	723	KA645877	hypothetical protein	l(2)k09913-PD	FBgn0021979	Metabolism	Other enzymes	53474	alpha/beta-Hydrolases	CL0028	AB_hydrolase	PF05705.9	DUF829	Eukaryotic protein of unknown function (DUF829)	--	--	--
ALHF_02948.g1769	1245	KA645878	Ecdysteroid kinase	CG31087-PA	FBgn0051087	Regulation	Kinases/phosphatases	56112	Protein kinase-like (PK-like)	CL0016	PKinase	PF02958.15	EcKinase	Ecdysteroid kinase	--	--	--
ALHF_02950.g1770	363	KA645879	hypothetical protein	antdh-PA	FBgn0026268	General	Small molecule binding	51735	NAD(P)-binding Rossmann-fold domains	--	--	--	--	--	--	--	--
ALHF_02952.g1772	3666	KA645880	RNA helicase (UPF2 interacting domain)	Upf1-PA	FBgn0030354	General	Small molecule binding	52540	P-loop containing nucleoside triphosphate hydrolases	\N	\N	PF09416.5	UPF1_Zn_bind	RNA helicase (UPF2 interacting domain)	K14326	UPF1, RENT1; regulator of nonsense transcripts 1	[EC:3.6.4.-]	GO:0003677	GO:0004386	GO:0005524	GO:0008270
ALHF_02954.g1773	1353	KA645881	UDP-glucoronosyl and UDP-glucosyl transferase	Ugt86Di-PA	FBgn0040251	Metabolism	Polysaccharide m/tr	53756	UDP-Glycosyltransferase/glycogen phosphorylase	CL0113	GT-B	PF00201.13	UDPGT	UDP-glucoronosyl and UDP-glucosyl transferase	K00699	UGT; glucuronosyltransferase	[EC:2.4.1.17]	GO:0015020
ALHF_02955.g1774	5811	KA645882	Myosin tail	Mhc-PK	FBgn0086783	General	Small molecule binding	52540	P-loop containing nucleoside triphosphate hydrolases	\N	\N	PF01576.14	Myosin_tail_1	Myosin tail	K10352	MYH; myosin heavy chain	--	GO:0000146	GO:0005524	GO:0008307	GO:0042623	GO:0042803
ALHF_02956.g1775	5853	KA645883	Myosin tail	Mhc-PK	FBgn0086783	General	Small molecule binding	52540	P-loop containing nucleoside triphosphate hydrolases	\N	\N	PF01576.14	Myosin_tail_1	Myosin tail	K10352	MYH; myosin heavy chain	--
ALHF_02959.g1778	1701	KA645884	Sugar (and other) transporter	CG7458-PA	FBgn0037144	Intra-cellular processes	Ion m/tr	103473	MFS general substrate transporter	CL0015	MFS	PF00083.19	Sugar_tr	Sugar (and other) transporter	--	--	--	GO:0008513
ALHF_02960.g1779	1485	KA645885	Orotidine 5prime-phosphate decarboxylase	r-l-PA	FBgn0003257	Metabolism	Nucleotide m/tr	51366	Ribulose-phoshate binding barrel	CL0036	TIM_barrel	PF00215.19	OMPdecase	Orotidine 5'-phosphate decarboxylase / HUMPS family	K13421	UMPS; uridine monophosphate synthetase	[EC:2.4.2.104.1.1.23]	GO:0004588	GO:0004590
ALHF_02962.g1780	1275	KA645886	BTB/POZ domain protein	CG11275-PA	FBgn0034706	General	Protein interaction	54695	POZ domain	CL0033	POZ	PF00651.26	BTB	BTB/POZ domain	--	--	--
ALHF_02965.g1781	2307	KA645887	KCNQ voltage-gated potassium channel	KCNQ-PD	FBgn0033494	Intra-cellular processes	Ion m/tr	81324	Voltage-gated potassium channels	\N	\N	PF03520.9	KCNQ_channel	KCNQ voltage-gated potassium channel	K05324	KCNQN; potassium voltage-gated channel KQT-like subfamily, invertebrate	--	GO:0005249
ALHF_02966.g1782	747	KA645888	CRAL/TRIO domain protein	CG33514-PA	FBgn0053514	Intra-cellular processes	Phospholipid m/tr	52087	CRAL/TRIO domain	CL0512	CRAL_TRIO	PF00650.15	CRAL_TRIO	CRAL/TRIO domain	--	--	--	GO:0005215	GO:0008431
ALHF_02967.g1783	1002	KA645889	hypothetical protein	Ude-PA	FBgn0000527	Metabolism	Other enzymes	56801	Acetyl-CoA synthetase-like	\N	\N	PF11576.3	DUF3236	Protein of unknown function (DUF3236)	--	--	--
ALHF_02968.g1784	888	KA650043	Hemolymph juvenile hormone binding protein (JHBP)	CG16820-PA	FBgn0032495	NONA	not annotated	NONA	NONA	\N	\N	PF06585.6	JHBP	Haemolymph juvenile hormone binding protein (JHBP)	--	--	--
ALHF_02969.g1785	888	KA650044	Hemolymph juvenile hormone binding protein (JHBP)	CG16820-PA	FBgn0032495	NONA	not annotated	NONA	NONA	\N	\N	PF06585.6	JHBP	Haemolymph juvenile hormone binding protein (JHBP)	--	--	--
ALHF_02976.g1792	912	KA645890	Hemolymph juvenile hormone binding protein (JHBP)	CG16820-PA	FBgn0032495	NONA	not annotated	NONA	NONA	\N	\N	PF06585.6	JHBP	Haemolymph juvenile hormone binding protein (JHBP)	--	--	--
ALHF_02978.g1794	912	KA645891	Hemolymph juvenile hormone binding protein (JHBP)	CG16820-PA	FBgn0032495	NONA	not annotated	NONA	NONA	\N	\N	PF06585.6	JHBP	Haemolymph juvenile hormone binding protein (JHBP)	--	--	--
ALHF_02979.g1795	1356	KA645892	Biopterin-dependent aromatic amino acid hydroxylase	Hn-PA	FBgn0001208	Metabolism	Redox	56534	Aromatic aminoacid monoxygenases, catalytic and oligomerization domains	\N	\N	PF00351.16	Biopterin_H	Biopterin-dependent aromatic amino acid hydroxylase	K00500	phhA, PAH; phenylalanine-4-hydroxylase	[EC:1.14.16.1]	GO:0004505	GO:0004510	GO:0005506
ALHF_02982.g1796	1521	KA645893	hypothetical protein	kel-PB	FBgn0001301	General	General	117281	Kelch motif	--	--	--	--	--	K10443	KLHL2_3; kelch-like protein 2/3	--	GO:0003779
ALHF_02985.g1798	1335	KA645894	Concanavalin A-like lectin/glucanases superfamily protein	--	--	NONA	not annotated	NONA	NONA	CL0004	Concanavalin	PF13385.1	Laminin_G_3	Concanavalin A-like lectin/glucanases superfamily	--	--	--
ALHF_02986.g1799	2151	KA645895	Hsp90 protein	Hsp83-PA	FBgn0001233	Information	Translation	54211	Ribosomal protein S5 domain 2-like	\N	\N	PF00183.13	HSP90	Hsp90 protein	K04079	htpG, HSP90A; molecular chaperone HtpG	--	GO:0005524	GO:0042623	GO:0051082
ALHF_02987.g1800	1578	KA645896	AMP-binding enzyme	CG17999-PA	FBgn0034552	Metabolism	Other enzymes	56801	Acetyl-CoA synthetase-like	CL0378	ANL	PF00501.23	AMP-binding	AMP-binding enzyme	--	--	--
ALHF_02988.g1801	1569	KA645897	hypothetical protein	yellow-c-PA	FBgn0041713	Metabolism	Other enzymes	63829	Calcium-dependent phosphotriesterase	CL0186	Beta_propeller	PF03022.11	MRJP	Major royal jelly protein	--	--	--	GO:0003674
ALHF_02990.g1802	2037	KA645898	Sodium/hydrogen exchanger family protein	Nhe3-PE	FBgn0028703	NONA	not annotated	NONA	NONA	CL0064	CPA_AT	PF00999.16	Na_H_Exchanger	Sodium/hydrogen exchanger family	K12041	SLC9A6_7, NHE6_7; solute carrier family 9 (sodium/hydrogen exchanger), member 6/7	--	GO:0015385
ALHF_02992.g1803	1974	KA645899	Apx/Shroom domain protein	Shroom-PG	FBgn0085408	NONA	not annotated	NONA	NONA	\N	\N	PF08687.6	ASD2	Apx/Shroom domain ASD2	--	--	--	GO:0003779
ALHF_02994.g1805	1377	KA645900	Epoxide hydrolase	Jheh2-PA	FBgn0034405	Metabolism	Other enzymes	53474	alpha/beta-Hydrolases	CL0028	AB_hydrolase	PF06441.7	EHN	Epoxide hydrolase N terminus	K10719	JHEH; juvenile hormone epoxide hydrolase	--	GO:0004301	GO:0008096	GO:0033961
ALHF_02995.g1806	1056	KA645901	Alpha/beta hydrolase	kraken-PA	FBgn0020545	Metabolism	Other enzymes	53474	alpha/beta-Hydrolases	CL0028	AB_hydrolase	PF12697.2	Abhydrolase_6	Alpha/beta hydrolase family	--	--	--	GO:0017171
ALHF_02996.g1807	1053	KA645902	ATP synthase (C/AC39) subunit	VhaAC39-1-PA	FBgn0028665	Metabolism	E- transfer	103486	V-type ATP synthase subunit C	\N	\N	PF01992.11	vATP-synt_AC39	ATP synthase (C/AC39) subunit	K02146	ATPeVAC39, ATP6D; V-type H+-transporting ATPase subunit AC39	[EC:3.6.3.14]	GO:0008553
ALHF_02997.g1808	1590	KA645903	Aminotransferase class 1 and 2	Alas-PA	FBgn0020764	Metabolism	Transferases	53383	PLP-dependent transferases	CL0061	PLP_aminotran	PF00155.16	Aminotran_1_2	Aminotransferase class I and II	K00643	E2.3.1.37, ALAS; 5-aminolevulinate synthase	[EC:2.3.1.37]	GO:0003870	GO:0016769	GO:0030170
ALHF_02998.g1809	1182	KA645904	hypothetical protein	CG31357-PA	FBgn0051357	Information	DNA replication/repair	57850	RING/U-box	\N	\N	PF10607.4	CLTH	CTLH/CRA C-terminal to LisH motif domain	--	--	--	GO:0003674
ALHF_02999.g1810	1806	KA645905	Eukaryotic translation initiation factor eIF2A	CG7414-PE	FBgn0037135	NONA	not annotated	NONA	NONA	CL0186	Beta_propeller	PF08662.6	eIF2A	Eukaryotic translation initiation factor eIF2A	K15026	EIF2A; translation initiation factor 2A	--	GO:0000049	GO:0003743	GO:0043022
ALHF_03000.g1811	2865	KA645906	Hsp70 protein	CG2918-PB	FBgn0023529	Metabolism	Other enzymes	53067	Actin-like ATPase domain	CL0108	Actin_ATPase	PF00012.15	HSP70	Hsp70 protein	K09486	HYOU1; hypoxia up-regulated 1	--	GO:0005524
ALHF_03002.g1812	1737	KA645907	Major Facilitator Superfamily protein	spin-PC	FBgn0086676	Intra-cellular processes	Ion m/tr	103473	MFS general substrate transporter	CL0015	MFS	PF07690.11	MFS_1	Major Facilitator Superfamily	--	--	--
ALHF_03003.g1813	883	KA650045	Major Facilitator Superfamily protein	spin-PA	FBgn0086676	Intra-cellular processes	Ion m/tr	103473	MFS general substrate transporter	CL0015	MFS	PF07690.11	MFS_1	Major Facilitator Superfamily	--	--	--
ALHF_03004.g1814	474	KA645908	Nucleoplasmin	Nlp-PA	FBgn0086679	Intra-cellular processes	Proteases	69322	Tricorn protease domain 2	\N	\N	PF03066.10	Nucleoplasmin	Nucleoplasmin	K11278	NPM3; nucleophosmin 3	--
ALHF_03005.g1815	1374	KA645909	hypothetical protein	L-PA	FBgn0001332	NONA	not annotated	NONA	NONA	--	--	--	--	--	--	--	--
ALHF_03006.g1816	1506	KA645910	Cytochrome P450	Cyp6a21-PA	FBgn0033981	Metabolism	Redox	48264	Cytochrome P450	\N	\N	PF00067.17	p450	Cytochrome P450	K15002	CYP6; cytochrome P450, family 6	[EC:1.14.-.-]
ALHF_03007.g1817	1239	KA645911	TPR repeat protein	HIP-R-PB	FBgn0029676	General	Protein interaction	48452	TPR-like	CL0020	TPR	PF13414.1	TPR_11	TPR repeat	K09560	ST13; suppressor of tumorigenicity protein 13	--	GO:0031072	GO:0051087
ALHF_03008.g1818	537	KA645912	Vta1	CG14567-PA	FBgn0037126	NONA	not annotated	NONA	NONA	\N	\N	PF04652.11	DUF605	Vta1 like	--	--	--
ALHF_03009.g1819	1422	KA645913	protein kinase	S6k-PA	FBgn0015806	Regulation	Kinases/phosphatases	56112	Protein kinase-like (PK-like)	CL0016	PKinase	PF00069.20	Pkinase	Protein kinase domain	K04688	RPS6KB; p70 ribosomal S6 kinase	[EC:2.7.11.1]	GO:0004674	GO:0004711	GO:0005524
ALHF_03010.g1820	4206	KA645914	hypothetical protein	px-PB	FBgn0003175	NONA	not annotated	NONA	NONA	\N	\N	PF05341.6	DUF708	Protein of unknown function (DUF708)	--	--	--
ALHF_03011.g1821	1167	KA645915	FF domain protein	CG42724-PJ	FBgn0261641	NONA	not annotated	NONA	NONA	\N	\N	PF01846.14	FF	FF domain	--	--	--	GO:0003700
ALHF_03012.g1822	885	KA645916	Enoyl-CoA hydratase/isomerase	CG6543-PA	FBgn0033879	Intra-cellular processes	Proteases	52096	ClpP/crotonase	CL0127	ClpP_crotonase	PF00378.15	ECH	Enoyl-CoA hydratase/isomerase family	K07511	ECHS1; enoyl-CoA hydratase	[EC:4.2.1.17]	GO:0004300
ALHF_03013.g1823	1968	KA645917	Carboxylesterase	alpha-Est8-PA	FBgn0015576	Metabolism	Other enzymes	53474	alpha/beta-Hydrolases	CL0028	AB_hydrolase	PF00135.23	COesterase	Carboxylesterase family	K01066	E3.1.1.-; esterase / lipase	[EC:3.1.1.-]	GO:0004091
ALHF_03015.g1824	1632	KA645918	TCP-1/cpn60 chaperonin family protein	Tcp-1eta-PA	FBgn0037632	Intra-cellular processes	Protein modification	48592	GroEL equatorial domain-like	\N	\N	PF00118.19	Cpn60_TCP1	TCP-1/cpn60 chaperonin family	K09499	CCT7; T-complex protein 1 subunit eta	--	GO:0005524	GO:0042623	GO:0051082
ALHF_03017.g1825	1224	KA645919	Apyrase	CG5276-PA	FBgn0037900	Metabolism	Other enzymes	101887	Apyrase	\N	\N	PF06079.6	Apyrase	Apyrase	K12304	CANT1; soluble calcium-activated nucleotidase 1	[EC:3.6.1.6]	GO:0005509	GO:0017110	GO:0017111
ALHF_03019.g1826	2244	KA645920	hypothetical protein	CG1344-PA	FBgn0027507	Regulation	Kinases/phosphatases	56112	Protein kinase-like (PK-like)	--	--	--	--	--	--	--	--	GO:0004672	GO:0005488	GO:0016772
ALHF_03020.g1827	585	KA645921	Ubiquitin-conjugating enzyme	CG7220-PE	FBgn0033544	Intra-cellular processes	Protein modification	54495	UBC-like	CL0208	UBC	PF00179.21	UQ_con	Ubiquitin-conjugating enzyme	K10688	UBE2W, UBC16; ubiquitin-conjugating enzyme E2 W	[EC:6.3.2.19]	GO:0004842
ALHF_03021.g1828	3594	KA645922	protein kinase	PEK-PA	FBgn0037327	Regulation	Kinases/phosphatases	56112	Protein kinase-like (PK-like)	CL0016	PKinase	PF00069.20	Pkinase	Protein kinase domain	K08860	EIF2AK; eukaryotic translation initiation factor 2-alpha kinase	[EC:2.7.11.1]	GO:0004672	GO:0004674	GO:0004686	GO:0005524
ALHF_03022.g1829	1842	KA645923	SH3 domain protein	l(3)05822-PB	FBgn0010877	Regulation	Signal transduction	50044	SH3-domain	CL0010	SH3	PF00018.23	SH3_1	SH3 domain	--	--	--
ALHF_03023.g1830	1974	KA645924	F-box	Fbxl4-PA	FBgn0030555	Extra-cellular processes	Cell adhesion	52047	RNI-like	CL0271	F-box	PF12937.2	F-box-like	F-box-like	K10270	FBXL4; F-box and leucine-rich repeat protein 4	--
ALHF_03024.g1831	1497	KA645925	Leucine rich repeat protein	CG18249-PC	FBgn0037553	General	General	52058	L domain-like	CL0022	LRR	PF13855.1	LRR_8	Leucine rich repeat	--	--	--
ALHF_03025.g1832	714	KA645926	Mitochondrial ATP synthase B chain precursor (ATP-synthase B)	ATPsyn-b-PA	FBgn0019644	NONA	not annotated	NONA	NONA	CL0255	ATP_synthase	PF05405.9	Mt_ATP-synt_B	Mitochondrial ATP synthase B chain precursor (ATP-synt_B)	K02127	ATPeF0B, ATP5F1; F-type H+-transporting ATPase subunit b	[EC:3.6.3.14]	GO:0008553
ALHF_03026.g1833	1563	KA645927	SOCS box	stops-PC	FBgn0086704	NONA	not annotated	NONA	NONA	\N	\N	PF07525.11	SOCS_box	SOCS box	K10339	ASB17; ankyrin repeat and SOCS box protein 17	--
ALHF_03028.g1834	1734	KA645928	Ezrin/radixin/moesin family	Moe-PD	FBgn0011661	Regulation	Signal transduction	50729	PH domain-like	\N	\N	PF00769.14	ERM	Ezrin/radixin/moesin family	--	--	--	GO:0003779	GO:0005515	GO:0008092
ALHF_03029.g1835	408	KA645929	Cold shock DNA-binding protein	CG9705-PA	FBgn0036661	Information	DNA replication/repair	50249	Nucleic acid-binding proteins	CL0021	OB	PF00313.17	CSD	Cold-shock' DNA-binding domain	--	--	--	GO:0003677
ALHF_03030.g1836	1578	KA645930	Calcineurin-like phosphoesterase	PpD3-PA	FBgn0005777	Intra-cellular processes	Proteases	56300	Metallo-dependent phosphatases	CL0163	Calcineurin	PF00149.23	Metallophos	Calcineurin-like phosphoesterase	K04460	PPP5C, PP5; protein phosphatase 5	[EC:3.1.3.16]	GO:0004722
ALHF_03031.g1837	1170	KA645931	26S proteasome subunit RPN7	Rpn7-PA	FBgn0028688	Regulation	DNA-binding	46785	Winged helix DNA-binding domain	CL0020	TPR	PF10602.4	RPN7	26S proteasome subunit RPN7	K03037	PSMD6, RPN7; 26S proteasome regulatory subunit N7	--	GO:0004175
ALHF_03032.g1838	618	KA645932	Ras family protein	Rab1-PA	FBgn0016700	General	Small molecule binding	52540	P-loop containing nucleoside triphosphate hydrolases	CL0023	P-loop_NTPase	PF00071.17	Ras	Ras family	K07874	RAB1A; Ras-related protein Rab-1A	--	GO:0003924	GO:0005525
ALHF_03033.g1839	1431	KA645933	Arrestin (or S-antigen)	CG14696-PA	FBgn0037853	Other	Unknown function	81296	E set domains	CL0135	Arrestin_N-like	PF00339.24	Arrestin_N	Arrestin (or S-antigen), N-terminal domain	--	--	--
ALHF_03034.g1840	4791	KA645934	Tudor domain protein	tud-PA	FBgn0003891	Information	DNA replication/repair	63748	Tudor/PWWP/MBT	CL0049	Tudor	PF00567.19	TUDOR	Tudor domain	--	--	--
ALHF_03035.g1841	810	KA650046	Immediate early response protein (IER)	--	--	NONA	not annotated	NONA	NONA	\N	\N	PF05760.7	IER	Immediate early response protein (IER)	--	--	--
ALHF_03036.g1842	2880	KA645935	Sodium/calcium exchanger protein	Calx-PC	FBgn0013995	Other	Unknown function	141072	CalX-like	\N	\N	PF01699.19	Na_Ca_ex	Sodium/calcium exchanger protein	K05849	SLC8A, NCX; solute carrier family 8 (sodium/calcium exchanger)	--	GO:0005432	GO:0005509
ALHF_03037.g1843	1476	KA645936	G-patch domain protein	scaf6-PA	FBgn0261872	Regulation	RNA binding, m/tr	109905	Surp module (SWAP domain)	CL0449	G-PATCH	PF01585.18	G-patch	G-patch domain	K12841	CHERP; calcium homeostasis endoplasmic reticulum protein	--	GO:0003729
ALHF_03038.g1844	708	KA645937	hypothetical protein	CG33129-PC	FBgn0053129	General	General	48371	ARM repeat	\N	\N	PF10151.4	DUF2359	Uncharacterised conserved protein (DUF2359)	--	--	--	GO:0005488
ALHF_03039.g1845	879	KA645938	G-patch domain protein	CG4887-PA	FBgn0031318	Regulation	RNA binding, m/tr	54928	RNA-binding domain, RBD	CL0449	G-PATCH	PF01585.18	G-patch	G-patch domain	K13094	RBM5_10; RNA-binding protein 5/10	--	GO:0000166	GO:0003676	GO:0003729	GO:0008270
ALHF_03040.g1846	633	KA645939	Lipase	CG6295-PA	FBgn0039471	Metabolism	Other enzymes	53474	alpha/beta-Hydrolases	CL0028	AB_hydrolase	PF00151.14	Lipase	Lipase	--	--	--	GO:0004806	GO:0008970
ALHF_03044.g1847	765	KA650047	Cation efflux	CG8632-PA	FBgn0033762	NONA	not annotated	NONA	NONA	CL0184	DMT	PF01545.16	Cation_efflux	Cation efflux family	K14696	SLC30A9, ZNT9; solute carrier family 30 (zinc transporter), member 9	--	GO:0000166	GO:0008324
ALHF_03045.g1848	1479	KA645940	Pyridine nucleotide-disulfide oxidoreductase	CG10721-PA	FBgn0032846	General	Small molecule binding	51905	FAD/NAD(P)-binding domain	CL0063	NADP_Rossmann	PF07992.9	Pyr_redox_2	Pyridine nucleotide-disulphide oxidoreductase	--	--	--	GO:0016491
ALHF_03049.g1849	594	KA650048	USP8 interacting	elgi-PA	FBgn0036546	NONA	not annotated	NONA	NONA	\N	\N	PF08941.5	USP8_interact	USP8 interacting	K11981	RNF41, NRDP1; E3 ubiquitin-protein ligase NRDP1	[EC:6.3.2.19]	GO:0004842	GO:0005515	GO:0008270	GO:0031386
ALHF_03050.g1850	621	KA645941	Phosphatidylethanolamine-binding protein	CG10298-PA	FBgn0037432	General	Small molecule binding	49777	PEBP-like	\N	\N	PF01161.15	PBP	Phosphatidylethanolamine-binding protein	--	--	--	GO:0008429
ALHF_03052.g1852	588	KA645942	Zinc carboxypeptidase	CG8562-PA	FBgn0035779	Intra-cellular processes	Proteases	53187	Zn-dependent exopeptidases	CL0035	Peptidase_MH	PF00246.19	Peptidase_M14	Zinc carboxypeptidase	--	--	--	GO:0004181	GO:0008270
ALHF_03054.g1853	2790	KA645943	PH domain protein	cnk-PA	FBgn0021818	Regulation	Signal transduction	50729	PH domain-like	CL0266	PH	PF00169.24	PH	PH domain	--	--	--	GO:0005515	GO:0005543	GO:0019899
ALHF_03057.g1855	3084	KA645944	Dystroglycan (Dystrophin-associated glycoprotein 1)	Dg-PD	FBgn0034072	Extra-cellular processes	Cell adhesion	49313	Cadherin-like	\N	\N	PF05454.6	DAG1	Dystroglycan (Dystrophin-associated glycoprotein 1)	K06265	DAG1; dystroglycan 1	--	GO:0005509	GO:0005515	GO:0008307
ALHF_03059.g1856	1722	KA645945	WD domain protein	CG8678-PA	FBgn0032935	General	General	50978	WD40 repeat-like	CL0186	Beta_propeller	PF00400.27	WD40	WD domain, G-beta repeat	--	--	--
ALHF_03060.g1857	840	KA645946	short chain dehydrogenase	CG12116-PA	FBgn0030041	General	Small molecule binding	51735	NAD(P)-binding Rossmann-fold domains	CL0063	NADP_Rossmann	PF00106.20	adh_short	short chain dehydrogenase	K00072	SPR; sepiapterin reductase	[EC:1.1.1.153]	GO:0000166	GO:0004757
ALHF_03061.g1858	531	KA645947	Ras family protein	Rab6-PA	FBgn0024897	Metabolism	Secondary metabolism	49899	Concanavalin A-like lectins/glucanases	CL0023	P-loop_NTPase	PF00071.17	Ras	Ras family	K07976	RAB; Rab family, other	--
ALHF_03062.g1859	702	KA645948	hypothetical protein	--	--	NONA	not annotated	NONA	NONA	\N	\N	PF04336.7	DUF479	Protein of unknown function, DUF479	--	--	--
ALHF_03063.g1860	873	KA645949	Cytochrome P450	Cyp6a13-PA	FBgn0033304	Metabolism	Redox	48264	Cytochrome P450	\N	\N	PF00067.17	p450	Cytochrome P450	K15002	CYP6; cytochrome P450, family 6	[EC:1.14.-.-]	GO:0009055	GO:0016705	GO:0020037
ALHF_03064.g1861	588	KA645950	cuticle protein	Cpr49Ah-PA	FBgn0033731	NONA	not annotated	NONA	NONA	\N	\N	PF00379.18	Chitin_bind_4	Insect cuticle protein	--	--	--	GO:0005214
ALHF_03065.g1862	804	KA645951	Sir2 family	Sirt4-PC	FBgn0029783	Metabolism	Other enzymes	52467	DHS-like NAD/FAD-binding domain	CL0085	FAD_DHS	PF02146.12	SIR2	Sir2 family	K11414	SIRT4, SIR2L4; NAD-dependent deacetylase sirtuin 4	[EC:3.5.1.-]	GO:0008270	GO:0070403
[truncated: 4,470 more rows]
